# Supplementary material for: Transcriptomic Profiling of Femoral Veins in Deep Vein Thrombosis in a Porcine Model
Source: Cells. 2021 Jun 22;10(7):1576. doi: 10.3390/cells10071576 (PMC8304794; doi:10.3390/cells10071576)
Supplement: Supplementary file 1 [file cells-10-01576-s001.zip]

Archive with 3 entries (3 files):
- Table S2.xlsx
- Table S3.xlsx
- cells-1233607-supplementary materials.pdf
