# Supplementary material for: Transcriptomic Profiling of Femoral Veins in Deep Vein Thrombosis in a Porcine Model
Source: Cells. 2021 Jun 22;10(7):1576. doi: 10.3390/cells10071576 (PMC8304794; doi:10.3390/cells10071576)
Supplement: Supplementary file 1 [file cells-10-01576-s001.zip › Table S2.xlsx]

## Sheet: Table 2S
StringTie ID	ENSEMBL gene id	Gene name	log2FoldChange	Padj	Description
MSTRG.7681	ENSSSCG00000030395	ASB5	-4.73396	2.48371e-06	ankyrin repeat and SOCS box containing 5
MSTRG.21022	ENSSSCG00000032157	GVQW3	-4.70844	1.19116e-14	GVQW motif containing 3
MSTRG.4717	ENSSSCG00000021997	ALS2CL	-4.44873	2.0481e-06	ALS2 C-terminal like
MSTRG.14812	ENSSSCG00000034883	AMIGO1	-4.34763	2.06517e-08	adhesion molecule with Ig like domain 1
MSTRG.10467	ENSSSCG00000012968	CCDC85B	-4.02887	1.78613e-09	coiled-coil domain containing 85B
MSTRG.21905	ENSSSCG00000035617	NA	-3.70957	3.90326e-05	quinone oxidoreductase-like protein 2
MSTRG.14592	ENSSSCG00000027091	OAZ3	-3.46676	4.68346e-05	Sus scrofa ornithine decarboxylase antizyme 3 (OAZ3), transcript variant 2, mRNA.
MSTRG.23182	ENSSSCG00000012551	RNF128	-3.46596	4.94346e-07	ring finger protein 128
MSTRG.20269	ENSSSCG00000008874	TMEM144	-3.24359	5.33896e-09	transmembrane protein 144
MSTRG.6294	ENSSSCG00000009717	CBR4	-3.06352	9.69457e-05	carbonyl reductase 4
MSTRG.9381	ENSSSCG00000007286	ACSS2	-2.95965	0.000339402	acyl-CoA synthetase short chain family member 2
MSTRG.8280	ENSSSCG00000016215	NA	-2.88631	0.00116265	tubulin alpha-1D chain
MSTRG.17627	ENSSSCG00000032674	TCEA3	-2.8637	5.77216e-06	transcription elongation factor A3
MSTRG.909	ENSSSCG00000004748	NDUFAF1	-2.83738	1.13938e-05	NADH:ubiquinone oxidoreductase complex assembly factor 1
MSTRG.462	ENSSSCG00000038757	NA	-2.81216	8.57441e-05	thiosulfate sulfurtransferase like domain containing 3
MSTRG.5501	ENSSSCG00000040296	EHHADH	-2.77527	8.49027e-07	enoyl-CoA hydratase and 3-hydroxyacyl CoA dehydrogenase
MSTRG.1936	ENSSSCG00000005661	ENDOG	-2.74655	0.000534179	endonuclease G
MSTRG.14055	ENSSSCG00000006136	RMDN1	-2.69344	2.05201e-05	regulator of microtubule dynamics 1
MSTRG.4631	ENSSSCG00000011269	NA	-2.64029	1.15424e-07	myosin VIIA and Rab interacting protein
MSTRG.16647	ENSSSCG00000032153	C19orf12	-2.63584	9.9466e-08	chromosome 6 C19orf12 homolog
MSTRG.20268	ENSSSCG00000008873	GASK1B	-2.63471	6.42186e-07	golgi associated kinase 1B
MSTRG.16460	ENSSSCG00000025417	BBS2	-2.60555	7.45092e-07	Bardet-Biedl syndrome 2
MSTRG.5074	ENSSSCG00000011582	CAND2	-2.59292	0.000425263	cullin associated and neddylation dissociated 2 (putative)
MSTRG.20161	ENSSSCG00000029385	LIAS	-2.5927	0.000166385	lipoic acid synthetase
MSTRG.11702	ENSSSCG00000014173	LNPEP	-2.56372	2.63821e-13	leucyl and cystinyl aminopeptidase
MSTRG.4169	ENSSSCG00000017797	SLC6A4	-2.54911	3.32308e-06	solute carrier family 6 member 4
MSTRG.500	ENSSSCG00000004388	ARMC2	-2.52583	0.00309888	armadillo repeat containing 2
MSTRG.7003	ENSSSCG00000010348	CDHR1	-2.50813	0.00122125	cadherin related family member 1
MSTRG.10625	ENSSSCG00000021812	NA	-2.50214	0.00611505
MSTRG.7018	ENSSSCG00000028341	NA	-2.49786	4.13665e-05	synaptotagmin-15
MSTRG.21327	ENSSSCG00000044952	NLRX1	-2.48635	5.7154e-10	NLR family member X1
MSTRG.6840	ENSSSCG00000028327	RHOBTB1	-2.47822	8.21767e-09	Rho related BTB domain containing 1
MSTRG.10443	ENSSSCG00000012940	B4GAT1	-2.47554	7.39331e-08	beta-1,4-glucuronyltransferase 1
MSTRG.1989	ENSSSCG00000028172	FAM78A	-2.46922	1.16646e-05	family with sequence similarity 78 member A
MSTRG.11677	ENSSSCG00000014163	SLF1	-2.45506	8.08855e-08	SMC5-SMC6 complex localization factor 1
MSTRG.16787	ENSSSCG00000022017	LGALS4	-2.45459	0.00307623	galectin 4
MSTRG.13326	ENSSSCG00000008440	PIGF	-2.44636	2.02006e-09	phosphatidylinositol glycan anchor biosynthesis class F
MSTRG.8033	ENSSSCG00000027157	SLC40A1	-2.43758	1.62682e-39	solute carrier family 40 member 1
MSTRG.22702	ENSSSCG00000012135	VEGFD	-2.41678	6.03097e-05	vascular endothelial growth factor D
MSTRG.3863	ENSSSCG00000027198	PDK2	-2.40156	0.00148641	pyruvate dehydrogenase kinase 2
MSTRG.21208	ENSSSCG00000026153	ACAT1	-2.40155	0.00142673	acetyl-CoA acetyltransferase 1
MSTRG.11256	ENSSSCG00000013598	KANK3	-2.38156	4.66272e-06	KN motif and ankyrin repeat domains 3
MSTRG.11138	ENSSSCG00000013729	GCDH	-2.37406	0.000128386	glutaryl-CoA dehydrogenase
MSTRG.11430	ENSSSCG00000026387	NA	-2.37349	0.00384681	receptor accessory protein 6
MSTRG.12425	ENSSSCG00000040985	KCTD7	-2.3531	5.23312e-06	potassium channel tetramerization domain containing 7
MSTRG.411	ENSSSCG00000004289	CEP162	-2.3525	1.67088e-06	centrosomal protein 162
MSTRG.10690	ENSSSCG00000013244	PACSIN3	-2.34893	0.00271771	protein kinase C and casein kinase substrate in neurons 3
MSTRG.3616	ENSSSCG00000017337	ACBD4	-2.33647	2.80534e-07	acyl-CoA binding domain containing 4
MSTRG.9700	ENSSSCG00000038617	PCMTD2	-2.29458	2.01436e-05	protein-L-isoaspartate (D-aspartate) O-methyltransferase domain containing 2
MSTRG.21517	ENSSSCG00000015638	RHEX	-2.27485	0.0164897	regulator of hemoglobinization and erythroid cell expansion
MSTRG.8009	ENSSSCG00000016009	ITGA4	-2.27321	0.00119364	integrin subunit alpha 4
MSTRG.10499	ENSSSCG00000013012	SNX15	-2.2698	1.45955e-09	sorting nexin 15
MSTRG.9263	ENSSSCG00000007151	CDC25B	-2.25525	1.25045e-08	cell division cycle 25B
MSTRG.20299	ENSSSCG00000008877	ETFDH	-2.24361	0.00745319	electron transfer flavoprotein dehydrogenase
MSTRG.13830	ENSSSCG00000005971	NA	-2.23788	9.48594e-08	zinc finger protein 572
MSTRG.2176	ENSSSCG00000023660	PARP1	-2.22656	0.000111871	poly(ADP-ribose) polymerase 1
MSTRG.20670	ENSSSCG00000009150	HADH	-2.21802	0.00574027	hydroxyacyl-CoA dehydrogenase
MSTRG.9776	ENSSSCG00000016453	TCAF1	-2.21291	0.00405739	TRPM8 channel-associated factor 1
MSTRG.15132	ENSSSCG00000035152	TEF	-2.2063	4.58857e-05	TEF transcription factor, PAR bZIP family member
MSTRG.20118	ENSSSCG00000022446	SEL1L3	-2.20332	7.35087e-07	SEL1L family member 3
MSTRG.8049	ENSSSCG00000016052	MFSD6	-2.20243	1.52393e-07	major facilitator superfamily domain containing 6
MSTRG.2104	ENSSSCG00000027882	C1orf115	-2.19602	0.000643826	chromosome 10 C1orf115 homolog
MSTRG.14619	ENSSSCG00000006642	MINDY1	-2.19343	1.62033e-06	MINDY lysine 48 deubiquitinase 1
MSTRG.5739	ENSSSCG00000011929	SLC35A5	-2.19018	1.60933e-11	solute carrier family 35 member A5
MSTRG.6424	ENSSSCG00000009827	HVCN1	-2.18267	9.99739e-07	hydrogen voltage gated channel 1
MSTRG.1524	ENSSSCG00000005229	VLDLR	-2.18039	0.000584052	very low density lipoprotein receptor
MSTRG.14880	ENSSSCG00000006874	PALMD	-2.16796	1.24375e-05	palmdelphin
MSTRG.10139	ENSSSCG00000016695	HIBADH	-2.16685	0.00522966	3-hydroxyisobutyrate dehydrogenase
MSTRG.6509	ENSSSCG00000009903	COQ5	-2.16347	0.00149126	coenzyme Q5, methyltransferase
MSTRG.14638	ENSSSCG00000006661	VPS45	-2.15698	8.0712e-06	vacuolar protein sorting 45 homolog
MSTRG.6140	ENSSSCG00000028559	LZTS1	-2.15157	1.89491e-05	leucine zipper tumor suppressor 1
MSTRG.4483	ENSSSCG00000032424	NUDT16	-2.1493	6.77186e-05	nudix hydrolase 16
MSTRG.4725	ENSSSCG00000011330	NBEAL2	-2.1489	2.5845e-08	neurobeachin like 2
MSTRG.18285	ENSSSCG00000027525	DHCR24	-2.14772	3.8313e-06	tetratricopeptide repeat domain 22
MSTRG.6736	ENSSSCG00000010133	ARVCF	-2.14722	0.00121147	ARVCF delta catenin family member
MSTRG.4113	ENSSSCG00000023478	SLC46A1	-2.12655	2.3124e-08	solute carrier family 46 member 1
MSTRG.460	ENSSSCG00000004347	FBXL4	-2.12565	4.3109e-14	F-box and leucine rich repeat protein 4
MSTRG.18107	ENSSSCG00000040920	PRKACB	-2.11156	0.000135914	protein kinase cAMP-activated catalytic subunit beta
MSTRG.3265	ENSSSCG00000017131	FN3K	-2.10605	4.5423e-06	fructosamine 3 kinase
MSTRG.16871	ENSSSCG00000029070	PAFAH1B3	-2.09528	4.75789e-10	platelet activating factor acetylhydrolase 1b catalytic subunit 3
MSTRG.9609	ENSSSCG00000007504	RBM38	-2.08317	0.00550044	RNA binding motif protein 38
MSTRG.14101	ENSSSCG00000006162	ZC2HC1A	-2.06878	0.000200625	zinc finger C2HC-type containing 1A
MSTRG.14677	ENSSSCG00000006697	ACP6	-2.06383	0.00015185	acid phosphatase 6, lysophosphatidic
MSTRG.9417	ENSSSCG00000007314	NA	-2.06012	0.00349671	erythrocyte membrane protein band 4.1 like 1
MSTRG.18598	ENSSSCG00000031129	SIRT5	-2.05093	0.00326307	sirtuin 5
MSTRG.13503	ENSSSCG00000025363	SNX17	-2.04913	4.43989e-13	sorting nexin 17
MSTRG.5395	ENSSSCG00000020906	GHSR	-2.04208	0.00474033	TNF superfamily member 10
MSTRG.9401	ENSSSCG00000007307	NA	-2.0351	3.72691e-05	NFS1 cysteine desulfurase
MSTRG.1156	ENSSSCG00000004954	C15orf61	-2.03294	0.000629192	chromosome 1 C15orf61 homolog
MSTRG.2153	ENSSSCG00000032397	LBR	-2.02741	5.404e-06	lamin B receptor
MSTRG.939	ENSSSCG00000004774	IVD	-2.00522	0.00180124	isovaleryl-CoA dehydrogenase
MSTRG.14047	ENSSSCG00000006126	DECR1	-1.99013	0.0012539	2,4-dienoyl-CoA reductase 1
MSTRG.8297	ENSSSCG00000028052	OBSL1	-1.987	0.00156365	obscurin like cytoskeletal adaptor 1
MSTRG.519	ENSSSCG00000037424	CDK19	-1.98418	1.41167e-12	cyclin dependent kinase 19
MSTRG.9341	ENSSSCG00000007239	CCM2L	-1.97034	0.000122651	CCM2 like scaffold protein
MSTRG.12459	ENSSSCG00000040811	PYCARD	-1.96397	0.0125699	apoptosis-associated speck-like protein containing a CARD
MSTRG.8299	ENSSSCG00000032964	STK11IP	-1.95458	4.13018e-10	serine/threonine kinase 11 interacting protein
MSTRG.3664	ENSSSCG00000025856	TMEM106A	-1.95421	2.50996e-09	transmembrane protein 106A
MSTRG.5044	ENSSSCG00000011555	RPUSD3	-1.9542	0.000104402	RNA pseudouridine synthase D3
MSTRG.222	ENSSSCG00000004148	CCDC28A	-1.94551	1.74465e-05	coiled-coil domain containing 28A
MSTRG.12765	ENSSSCG00000008038	SLC9A3R2	-1.94197	0.000828084	SLC9A3 regulator 2
MSTRG.14298	ENSSSCG00000031617	SFT2D2	-1.93114	3.49566e-20	SFT2 domain containing 2
MSTRG.7195	ENSSSCG00000010533	PYROXD2	-1.93029	0.00339695	pyridine nucleotide-disulphide oxidoreductase domain 2
MSTRG.10520	ENSSSCG00000013023	RASGRP2	-1.92796	3.18276e-09	RAS guanyl releasing protein 2
MSTRG.5339	ENSSSCG00000027790	NA	-1.91431	0.000220528	NACHT, LRR and PYD domains-containing protein 1a-like
MSTRG.17649	ENSSSCG00000003543	NIPAL3	-1.9043	1.21511e-09	NIPA like domain containing 3
MSTRG.2375	ENSSSCG00000010981	NUDT2	-1.90325	0.00125174	nudix hydrolase 2
MSTRG.19072	ENSSSCG00000001715	ENPP5	-1.89608	0.043201	ectonucleotide pyrophosphatase/phosphodiesterase family member 5
MSTRG.1047	ENSSSCG00000032494	TIMM21	-1.89045	0.00321094	translocase of inner mitochondrial membrane 21
MSTRG.19025	ENSSSCG00000001659	KLC4	-1.88812	8.28213e-11	kinesin light chain 4
MSTRG.4505	ENSSSCG00000029811	PLCL2	-1.88613	9.14146e-10	phospholipase C like 2
MSTRG.3760	ENSSSCG00000035969	THRA	-1.88545	3.63554e-05	thyroid hormone receptor alpha
MSTRG.23471	ENSSSCG00000012816	MTCP1	-1.87966	5.73557e-08	mature T cell proliferation 1
MSTRG.22901	ENSSSCG00000012295	MAGIX	-1.87947	0.00338588	MAGI family member, X-linked
MSTRG.23265	ENSSSCG00000012619	SEPTIN6	-1.87114	8.78966e-09	septin 6
MSTRG.4769	ENSSSCG00000011376	CCDC36	-1.86465	0.000123791	coiled-coil domain containing 36
MSTRG.16403	ENSSSCG00000027973	COG4	-1.85519	3.49839e-07	component of oligomeric golgi complex 4
MSTRG.18725	ENSSSCG00000001137	H1-3	-1.85207	3.31915e-06	H1.3 linker histone, cluster member
MSTRG.20520	ENSSSCG00000009050	INPP4B	-1.84641	0.00580601	inositol polyphosphate-4-phosphatase type II B
MSTRG.18625	ENSSSCG00000001068	CAP2	-1.84263	0.0320371	cyclase associated actin cytoskeleton regulatory protein 2
MSTRG.10124	ENSSSCG00000016685	WIPF3	-1.84173	0.00316019	WAS/WASL interacting protein family member 3
MSTRG.5492	ENSSSCG00000011787	MAGEF1	-1.84012	0.0003061	MAGE family member F1
MSTRG.10632	ENSSSCG00000034506	MS4A2	-1.83894	0.000374087	membrane spanning 4-domains A2
MSTRG.17056	ENSSSCG00000022672	TRPM4	-1.83883	2.96479e-05	transient receptor potential cation channel subfamily M member 4
MSTRG.3682	ENSSSCG00000017382	EZH1	-1.83702	1.8843e-14	enhancer of zeste 1 polycomb repressive complex 2 subunit
MSTRG.13347	ENSSSCG00000008448	PREPL	-1.83681	1.83237e-05	prolyl endopeptidase like
MSTRG.7293	ENSSSCG00000010621	ADD3	-1.83556	2.49993e-10	adducin 3
MSTRG.22074	ENSSSCG00000032721	TRAF3IP3	-1.82787	7.00926e-05	TRAF3 interacting protein 3
MSTRG.8996	ENSSSCG00000032698	TPPP	-1.82779	1.56266e-05	tubulin polymerization promoting protein
MSTRG.23035	ENSSSCG00000024163	NA	-1.82697	1.70018e-12	zinc finger MYM-type containing 3
MSTRG.12571	ENSSSCG00000007839	EEF2K	-1.82605	0.000465656	eukaryotic elongation factor 2 kinase
MSTRG.22215	ENSSSCG00000022575	PRMT2	-1.82485	7.02613e-07	protein arginine methyltransferase 2
MSTRG.3455	ENSSSCG00000017219	HID1	-1.81955	8.1686e-05	HID1 domain containing
MSTRG.19445	ENSSSCG00000002005	EMC9	-1.81888	0.00919348	ER membrane protein complex subunit 9
MSTRG.3975	ENSSSCG00000023727	TRIM37	-1.81711	2.98614e-06	tripartite motif containing 37
MSTRG.5153	ENSSSCG00000011629	ACAD11	-1.81286	0.00031219	acyl-CoA dehydrogenase family member 11
MSTRG.12486	ENSSSCG00000007797	ITGAL	-1.81009	0.00512433	integrin subunit alpha L
MSTRG.7989	ENSSSCG00000038254	PRKRA	-1.81009	0.000330861	protein activator of interferon induced protein kinase EIF2AK2
MSTRG.6637	ENSSSCG00000010026	PIK3IP1	-1.80986	2.63299e-10	phosphoinositide-3-kinase interacting protein 1
MSTRG.14002	ENSSSCG00000034321	TP53INP1	-1.80236	1.30479e-06	tumor protein p53 inducible nuclear protein 1
MSTRG.7758	ENSSSCG00000039480	ERLIN2	-1.78764	6.53311e-15	ER lipid raft associated 2
MSTRG.2290	ENSSSCG00000010925	PPP1R12B	-1.78075	0.00270623	protein phosphatase 1 regulatory subunit 12B
MSTRG.3665	ENSSSCG00000030211	NBR1	-1.77998	2.3824e-10	NBR1 autophagy cargo receptor
MSTRG.3141	ENSSSCG00000009522	PCCA	-1.77942	0.020296	propionyl-CoA carboxylase subunit alpha
MSTRG.14552	ENSSSCG00000034159	SNAPIN	-1.77843	0.000122682	SNAP associated protein
MSTRG.10882	ENSSSCG00000013388	PDE3B	-1.77752	0.000398693	phosphodiesterase 3B
MSTRG.5087	ENSSSCG00000034318	MRPS25	-1.77435	0.000256864	mitochondrial ribosomal protein S25
MSTRG.18012	ENSSSCG00000003715	ZNF521	-1.76909	1.90313e-11	zinc finger protein 521
MSTRG.3653	ENSSSCG00000017380	ARL4D	-1.76198	0.000324388	ADP ribosylation factor like GTPase 4D
MSTRG.23168	ENSSSCG00000012532	TCEAL1	-1.75838	0.0012289	transcription elongation factor A like 1
MSTRG.11440	ENSSSCG00000013426	PWWP3A	-1.75612	2.23424e-12	PWWP domain containing 3A, DNA repair factor
MSTRG.17578	ENSSSCG00000003491	AKR7A2	-1.75579	8.98876e-05	aldo-keto reductase family 7 member A2
MSTRG.11044	ENSSSCG00000039295	MRPL34	-1.75084	0.000166966	mitochondrial ribosomal protein L34
MSTRG.3315	ENSSSCG00000033788	OXLD1	-1.74762	0.00512649	oxidoreductase like domain containing 1
MSTRG.13580	ENSSSCG00000030115	HS1BP3	-1.72973	3.64111e-09	HCLS1 binding protein 3
MSTRG.3502	ENSSSCG00000034358	KCNJ16	-1.72261	0.0109821	potassium inwardly rectifying channel subfamily J member 16
MSTRG.22087	ENSSSCG00000039946	CD34	-1.7211	0.000397281	CD34 molecule
MSTRG.19564	ENSSSCG00000002143	PARP2	-1.70862	2.11189e-06	poly(ADP-ribose) polymerase 2
MSTRG.21639	ENSSSCG00000015346	ICA1	-1.70147	2.30374e-08	islet cell autoantigen 1
MSTRG.408	ENSSSCG00000022994	CYB5R4	-1.69688	6.45677e-06	cytochrome b5 reductase 4
MSTRG.18720	ENSSSCG00000021411	HIST1H2BD	-1.69647	0.000720276	histone cluster 1, H2bd
MSTRG.12046	ENSSSCG00000038940	GNPDA1	-1.69625	1.08543e-05	glucosamine-6-phosphate deaminase 1
MSTRG.7545	ENSSSCG00000035195	HNMT	-1.69281	0.000355129	histamine N-methyltransferase
MSTRG.17486	ENSSSCG00000003398	UBE4B	-1.69262	2.76088e-09	ubiquitination factor E4B
MSTRG.3886	ENSSSCG00000017565	SPATA20	-1.69215	0.00362824	spermatogenesis associated 20
MSTRG.13036	ENSSSCG00000026939	LMAN2L	-1.69016	0.00196976	lectin, mannose binding 2 like
MSTRG.20957	ENSSSCG00000029388	PDE2A	-1.68901	0.00503139	phosphodiesterase 2A
MSTRG.2506	ENSSSCG00000039244	PHYH	-1.68644	0.0130033	phytanoyl-CoA 2-hydroxylase
MSTRG.6737	ENSSSCG00000010138	ZDHHC8	-1.6823	1.21812e-06	zinc finger DHHC-type containing 8
MSTRG.20901	ENSSSCG00000014627	SMPD1	-1.68187	2.25084e-06	sphingomyelin phosphodiesterase 1
MSTRG.13586	ENSSSCG00000008604	WDR35	-1.68113	6.33845e-05	WD repeat domain 35
MSTRG.15813	ENSSSCG00000000700	ACRBP	-1.68029	3.6438e-08	acrosin binding protein
MSTRG.13253	ENSSSCG00000028228	XPO1	-1.67828	1.19322e-07	exportin 1
MSTRG.22881	ENSSSCG00000036747	WAS	-1.67451	0.0197466	WASP actin nucleation promoting factor
MSTRG.7721	ENSSSCG00000033367	PLEKHA2	-1.67021	3.98294e-06	pleckstrin homology domain containing A2
MSTRG.1793	ENSSSCG00000032787	ALAD	-1.66338	0.000340146	aminolevulinate dehydratase
MSTRG.17489	ENSSSCG00000003404	DFFA	-1.66313	0.000104711	DNA fragmentation factor subunit alpha
MSTRG.11883	ENSSSCG00000014288	GDF9	-1.65846	1.39971e-05	growth differentiation factor 9
MSTRG.1932	ENSSSCG00000005659	ZER1	-1.65054	2.33291e-30	zyg-11 related cell cycle regulator
MSTRG.17246	ENSSSCG00000003289	ISOC2	-1.64599	0.00500101	isochorismatase domain containing 2
MSTRG.13974	ENSSSCG00000031267	NIPAL2	-1.64555	2.28925e-06	NIPA like domain containing 2
MSTRG.12582	ENSSSCG00000031876	TMEM159	-1.64359	5.49843e-05	transmembrane protein 159
MSTRG.5733	ENSSSCG00000011916	ATP6V1A	-1.63027	5.75348e-08	ATPase H+ transporting V1 subunit A
MSTRG.5116	ENSSSCG00000011611	HMCES	-1.62941	2.188e-06	5-hydroxymethylcytosine binding, ES cell specific
MSTRG.2039	ENSSSCG00000005749	BRD3	-1.62754	2.25132e-09	bromodomain containing 3
MSTRG.20533	ENSSSCG00000038550	SCOC	-1.62407	6.7706e-06	short coiled-coil protein
MSTRG.3821	ENSSSCG00000017527	SKAP1	-1.62088	3.96975e-05	src kinase associated phosphoprotein 1
MSTRG.21695	ENSSSCG00000015383	RAPGEF5	-1.6146	0.000738429	Rap guanine nucleotide exchange factor 5
MSTRG.14613	ENSSSCG00000006635	SEMA6C	-1.61267	6.18686e-08	semaphorin 6C
MSTRG.13296	ENSSSCG00000040786	SPTBN1	-1.60923	0.000729765	spectrin beta, non-erythrocytic 1
MSTRG.3911	ENSSSCG00000017604	HLF	-1.60911	0.00398309	HLF transcription factor, PAR bZIP family member
MSTRG.22798	ENSSSCG00000031868	XK	-1.60193	2.51076e-05	X-linked Kx blood group
MSTRG.21314	ENSSSCG00000015099	BCL9L	-1.59486	4.09749e-14	BCL9 like
MSTRG.14548	ENSSSCG00000006569	SLC27A3	-1.59483	1.02607e-05	solute carrier family 27 member 3
MSTRG.14135	ENSSSCG00000006192	LACTB2	-1.59342	0.00296444	lactamase beta 2
MSTRG.9182	ENSSSCG00000007073	ISM1	-1.59178	0.0295827	isthmin 1
MSTRG.4120	ENSSSCG00000017776	ERAL1	-1.58858	0.000366275	Era like 12S mitochondrial rRNA chaperone 1
MSTRG.18887	ENSSSCG00000001501	VPS52	-1.584	1.16614e-07	VPS52 subunit of GARP complex
MSTRG.20577	ENSSSCG00000022173	ANKRD50	-1.58383	1.99065e-09	ankyrin repeat domain 50
MSTRG.6775	ENSSSCG00000010166	NTPCR	-1.58227	0.00251193	nucleoside-triphosphatase, cancer-related
MSTRG.21043	ENSSSCG00000039494	NDUFC2	-1.58211	0.0134296	NADH:ubiquinone oxidoreductase subunit C2
MSTRG.13068	ENSSSCG00000008230	ATOH8	-1.58165	0.0155039	atonal bHLH transcription factor 8
MSTRG.21453	ENSSSCG00000028149	THYN1	-1.57864	0.000381682	thymocyte nuclear protein 1
MSTRG.5037	ENSSSCG00000011551	TADA3	-1.57788	6.85861e-06	transcriptional adaptor 3
MSTRG.511	ENSSSCG00000004405	FIG4	-1.57454	6.61023e-10	FIG4 phosphoinositide 5-phosphatase
MSTRG.501	ENSSSCG00000004390	SESN1	-1.57433	0.000603012	sestrin 1
MSTRG.16604	ENSSSCG00000032648	RBL2	-1.56409	2.02155e-07	RB transcriptional corepressor like 2
MSTRG.14285	ENSSSCG00000006294	NME7	-1.55986	0.00595897	NME/NM23 family member 7
MSTRG.3063	ENSSSCG00000024722	PIBF1	-1.55962	1.08691e-06	progesterone immunomodulatory binding factor 1
MSTRG.4111	ENSSSCG00000030358	SARM1	-1.55946	1.94416e-05	sterile alpha and TIR motif containing 1
MSTRG.17731	ENSSSCG00000027530	TAF12	-1.55751	0.000579151	TATA-box binding protein associated factor 12
MSTRG.11718	ENSSSCG00000014179	FAM174A	-1.55603	0.00111772	family with sequence similarity 174 member A
MSTRG.8919	ENSSSCG00000033176	SAP30L	-1.55584	5.95477e-16	SAP30 like
MSTRG.14306	ENSSSCG00000006307	RCSD1	-1.55543	1.53767e-08	RCSD domain containing 1
MSTRG.7235	ENSSSCG00000010571	ARMH3	-1.55542	8.01159e-07	armadillo like helical domain containing 3
MSTRG.11031	ENSSSCG00000013886	B3GNT3	-1.5525	0.00111509	UDP-GlcNAc:betaGal beta-1,3-N-acetylglucosaminyltransferase 3
MSTRG.19986	ENSSSCG00000008687	MXD4	-1.54733	3.01367e-05	MAX dimerization protein 4
MSTRG.10534	ENSSSCG00000013038	NA	-1.54538	0.00218941	vascular endothelial growth factor B
MSTRG.20131	ENSSSCG00000008765	PCDH7	-1.53969	0.0182601	protocadherin 7
MSTRG.14758	ENSSSCG00000034581	LRIG2	-1.53901	5.98368e-08	leucine rich repeats and immunoglobulin like domains 2
MSTRG.16042	ENSSSCG00000025682	ACTR6	-1.5328	2.7253e-05	actin related protein 6
MSTRG.1300	ENSSSCG00000005062	TMEM260	-1.53045	3.83629e-13	transmembrane protein 260
MSTRG.19194	ENSSSCG00000001820	HDDC3	-1.52625	8.47298e-08	HD domain containing 3
MSTRG.11662	ENSSSCG00000014151	CETN3	-1.52544	2.34648e-08	centrin 3
MSTRG.704	ENSSSCG00000034124	CIAO2A	-1.51909	9.50182e-05	cytosolic iron-sulfur assembly component 2A
MSTRG.21699	ENSSSCG00000038469	KLHL7	-1.51849	3.70377e-10	kelch like family member 7
MSTRG.17506	ENSSSCG00000003428	MTHFR	-1.51569	3.08156e-06	methylenetetrahydrofolate reductase
MSTRG.836	ENSSSCG00000004666	NA	-1.51373	1.0061e-07	sulfide quinone oxidoreductase
MSTRG.15039	ENSSSCG00000031441	GRAMD4	-1.51371	0.000895684	GRAM domain containing 4
MSTRG.1739	ENSSSCG00000005444	TMEM245	-1.51208	1.24425e-08	catenin alpha like 1
MSTRG.18323	ENSSSCG00000003854	ECHDC2	-1.50345	0.00187322	enoyl-CoA hydratase domain containing 2
MSTRG.14618	ENSSSCG00000006641	PRUNE1	-1.50317	0.00145288	prune exopolyphosphatase 1
MSTRG.21648	ENSSSCG00000032740	TMEM106B	-1.49871	1.81698e-05	transmembrane protein 106B
MSTRG.12233	ENSSSCG00000037605	BRI3	-1.49835	4.18514e-05	brain protein I3
MSTRG.5133	ENSSSCG00000011623	TPRA1	-1.49694	3.48898e-07	transmembrane protein adipocyte associated 1
MSTRG.12512	ENSSSCG00000035430	YPEL3	-1.49397	2.59562e-08	yippee like 3
MSTRG.1660	ENSSSCG00000005361	ALDH1B1	-1.4926	0.00305891	aldehyde dehydrogenase 1 family member B1
MSTRG.6160	ENSSSCG00000039915	NA	-1.49158	0.000885024	R3H domain and coiled-coil containing 1
MSTRG.20776	ENSSSCG00000009220	DMP1	-1.49021	4.68545e-06	dentin matrix acidic phosphoprotein 1
MSTRG.23393	ENSSSCG00000012739	TMEM185A	-1.48813	2.6405e-12	transmembrane protein 185A
MSTRG.10438	ENSSSCG00000040416	NA	-1.47992	7.11336e-13	Bardet-Biedl syndrome 1
MSTRG.13542	ENSSSCG00000008575	ASXL2	-1.47893	7.29153e-08	ASXL transcriptional regulator 2
MSTRG.2518	ENSSSCG00000011064	ACBD5	-1.47512	6.52274e-06	acyl-CoA binding domain containing 5
MSTRG.3565	ENSSSCG00000017294	DCAF7	-1.47459	1.00739e-09	DDB1 and CUL4 associated factor 7
MSTRG.21058	ENSSSCG00000014899	PRCP	-1.4709	5.05597e-08	prolylcarboxypeptidase
MSTRG.14119	ENSSSCG00000006179	STAU2	-1.46581	0.0163649	staufen double-stranded RNA binding protein 2
MSTRG.6731	ENSSSCG00000010130	GNB1L	-1.46509	0.00743008	G protein subunit beta 1 like
MSTRG.12557	ENSSSCG00000010798	GGA2	-1.46444	0.000119586	golgi associated, gamma adaptin ear containing, ARF binding protein 2
MSTRG.20942	ENSSSCG00000014802	NUMA1	-1.46183	8.81214e-15	nuclear mitotic apparatus protein 1
MSTRG.1788	ENSSSCG00000033177	CDC26	-1.4607	0.00128184	cell division cycle 26
MSTRG.1170	ENSSSCG00000004963	NA	-1.45802	8.18731e-05	acidic nuclear phosphoprotein 32 family member A
MSTRG.4320	ENSSSCG00000046700	NA	-1.457	1.01118e-08
MSTRG.3771	ENSSSCG00000017497	ERBB2	-1.45683	0.000710456	erb-b2 receptor tyrosine kinase 2
MSTRG.15632	ENSSSCG00000000553	TM7SF3	-1.45287	7.95393e-07	transmembrane 7 superfamily member 3
MSTRG.19628	ENSSSCG00000022147	CHURC1	-1.44626	0.000131474	churchill domain containing 1
MSTRG.10818	ENSSSCG00000022592	FIBIN	-1.44304	2.70359e-05	fin bud initiation factor homolog
MSTRG.16629	ENSSSCG00000002844	PHKB	-1.44265	2.94045e-05	phosphorylase kinase regulatory subunit beta
MSTRG.1511	ENSSSCG00000023595	AK3	-1.44097	5.63695e-05	adenylate kinase 3
MSTRG.1529	ENSSSCG00000005241	NA	-1.44014	0.00574558	COBW domain containing 1
MSTRG.10358	ENSSSCG00000012862	OSBPL5	-1.43728	0.00297919	oxysterol binding protein like 5
MSTRG.4827	ENSSSCG00000011435	TWF2	-1.43618	0.00401704	toll like receptor 9
MSTRG.19749	ENSSSCG00000036494	ERG28	-1.43591	5.4059e-07	ergosterol biosynthesis 28 homolog
MSTRG.13595	ENSSSCG00000008608	RDH14	-1.43241	0.00911443	retinol dehydrogenase 14
MSTRG.11581	ENSSSCG00000014081	CERT1	-1.42831	2.54551e-12	ceramide transporter 1
MSTRG.20407	ENSSSCG00000008973	NAAA	-1.42053	0.00126276	N-acylethanolamine acid amidase
MSTRG.5097	ENSSSCG00000011602	XPC	-1.42035	2.14947e-23	XPC complex subunit, DNA damage recognition and repair factor
MSTRG.22358	ENSSSCG00000038713	CRIP2	-1.41374	0.0183552	cysteine rich protein 2
MSTRG.14247	ENSSSCG00000006267	PCMTD1	-1.41057	0.00022724	protein-L-isoaspartate (D-aspartate) O-methyltransferase domain containing 1
MSTRG.8466	ENSSSCG00000016367	RNPEPL1	-1.41035	6.38836e-06	arginyl aminopeptidase like 1
MSTRG.17643	ENSSSCG00000027659	FUCA1	-1.4087	4.52096e-05	alpha-L-fucosidase 1
MSTRG.13222	ENSSSCG00000008360	CEP68	-1.40613	3.01367e-05	centrosomal protein 68
MSTRG.16601	ENSSSCG00000035949	FTO	-1.40559	4.54728e-05	FTO alpha-ketoglutarate dependent dioxygenase
MSTRG.8945	ENSSSCG00000039763	CMBL	-1.40465	0.00987314	carboxymethylenebutenolidase homolog
MSTRG.15367	ENSSSCG00000028481	CALCOCO1	-1.40315	5.92462e-06	calcium binding and coiled-coil domain 1
MSTRG.15988	ENSSSCG00000000841	APPL2	-1.40205	0.000209821	adaptor protein, phosphotyrosine interacting with PH domain and leucine zipper 2
MSTRG.14056	ENSSSCG00000006137	WWP1	-1.3995	0.00227116	WW domain containing E3 ubiquitin protein ligase 1
MSTRG.19473	ENSSSCG00000002051	ABHD4	-1.399	0.0282922	abhydrolase domain containing 4
MSTRG.4600	ENSSSCG00000024222	MLH1	-1.39474	3.30873e-06	mutL homolog 1
MSTRG.3515	ENSSSCG00000017260	WIPI1	-1.3946	0.000583282	WD repeat domain, phosphoinositide interacting 1
MSTRG.7041	ENSSSCG00000010403	MARCHF8	-1.39425	4.6886e-10	membrane associated ring-CH-type finger 8
MSTRG.15489	ENSSSCG00000029571	AVIL	-1.39335	2.03709e-13	advillin
MSTRG.17722	ENSSSCG00000027072	ATP5IF1	-1.39263	0.0373755	ATP synthase inhibitory factor subunit 1
MSTRG.21306	ENSSSCG00000029649	IFT46	-1.39129	0.000106055	intraflagellar transport 46
MSTRG.14138	ENSSSCG00000006194	NCOA2	-1.38988	1.49457e-07	nuclear receptor coactivator 2
MSTRG.16988	ENSSSCG00000022545	CALM3	-1.38973	7.73686e-06	calmodulin 3
MSTRG.957	ENSSSCG00000026900	C15orf41	-1.38901	4.2615e-06	chromosome 1 C15orf41 homolog
MSTRG.4761	ENSSSCG00000011366	SLC25A20	-1.38723	0.00564683	solute carrier family 25 member 20
MSTRG.16334	ENSSSCG00000040203	NA	-1.38651	0.0234058	glycine cleavage system protein H
MSTRG.10381	ENSSSCG00000012885	LRP5	-1.38548	7.33699e-05	LDL receptor related protein 5
MSTRG.7047	ENSSSCG00000010401	NA	-1.379	3.4059e-09	WASH complex subunit 2A
MSTRG.2544	ENSSSCG00000011082	COMMD3	-1.37697	0.00209943	COMM domain containing 3
MSTRG.16993	ENSSSCG00000026152	PRKD2	-1.37147	7.58814e-07	protein kinase D2
MSTRG.13088	ENSSSCG00000008238	ELMOD3	-1.36686	0.0039288	ELMO domain containing 3
MSTRG.12689	ENSSSCG00000007930	MGRN1	-1.36684	0.00010985	mahogunin ring finger 1
MSTRG.18232	ENSSSCG00000031640	NA	-1.36599	0.00140245	endogenous retrovirus group V member 2 Env polyprotein
MSTRG.4346	ENSSSCG00000038726	RANGRF	-1.36531	0.0150379	RAN guanine nucleotide release factor
MSTRG.1817	ENSSSCG00000028117	CDK5RAP2	-1.36296	0.000386069	CDK5 regulatory subunit associated protein 2
MSTRG.6788	ENSSSCG00000010172	EGLN1	-1.36133	0.0108198	egl-9 family hypoxia inducible factor 1
MSTRG.8272	ENSSSCG00000016217	DNAJB2	-1.3582	0.000195966	DnaJ heat shock protein family (Hsp40) member B2
MSTRG.13847	ENSSSCG00000005982	WDYHV1	-1.35367	0.00269708	WDYHV motif containing 1
MSTRG.11128	ENSSSCG00000013752	STX10	-1.3531	3.01819e-07	syntaxin 10
MSTRG.17593	ENSSSCG00000003506	PINK1	-1.35259	0.0282242	PTEN induced kinase 1
MSTRG.18829	ENSSSCG00000001420	EHMT2	-1.35191	2.80534e-07	euchromatic histone lysine methyltransferase 2
MSTRG.18729	ENSSSCG00000020696	HMGN4	-1.34491	0.00357902	high mobility group nucleosomal binding domain 4
MSTRG.12313	ENSSSCG00000007667	LRCH4	-1.34426	0.000997858	leucine rich repeats and calponin homology domain containing 4
MSTRG.13478	ENSSSCG00000047344	NA	-1.34253	0.014162
MSTRG.1630	ENSSSCG00000025842	SPAG8	-1.34144	0.0294735	sperm associated antigen 8
MSTRG.13048	ENSSSCG00000025106	THNSL2	-1.33824	0.0134286	threonine synthase like 2
MSTRG.21192	ENSSSCG00000028201	CWF19L2	-1.33147	2.32648e-11	CWF19 like cell cycle control factor 2
MSTRG.17826	ENSSSCG00000037121	KIAA0319L	-1.33081	0.00114853	KIAA0319 like
MSTRG.14104	ENSSSCG00000006168	PEX2	-1.32513	2.04502e-08	peroxisomal biogenesis factor 2
MSTRG.7128	ENSSSCG00000010470	IDE	-1.32401	0.00150078	insulin degrading enzyme
MSTRG.16699	ENSSSCG00000002885	USF2	-1.32361	0.000563787	upstream transcription factor 2, c-fos interacting
MSTRG.21916	ENSSSCG00000015523	RALGPS2	-1.3121	0.00634379	Ral GEF with PH domain and SH3 binding motif 2
MSTRG.5003	ENSSSCG00000011530	CRBN	-1.31049	0.00113984	cereblon
MSTRG.18901	ENSSSCG00000001512	CUTA	-1.31022	0.0479208	cutA divalent cation tolerance homolog
MSTRG.18626	ENSSSCG00000001070	FAM8A1	-1.3099	5.93295e-10	family with sequence similarity 8 member A1
MSTRG.23472	ENSSSCG00000012813	BRCC3	-1.30497	7.46302e-09	BRCA1/BRCA2-containing complex subunit 3
MSTRG.4222	ENSSSCG00000017866	TAX1BP3	-1.29438	0.00682084	Tax1 binding protein 3
MSTRG.16603	ENSSSCG00000026181	AKTIP	-1.29374	0.00176419	AKT interacting protein
MSTRG.9883	ENSSSCG00000040673	TMEM140	-1.28462	0.00683875	transmembrane protein 140
MSTRG.15665	ENSSSCG00000034733	CMAS	-1.28457	2.93047e-12	cytidine monophosphate N-acetylneuraminic acid synthetase
MSTRG.12896	ENSSSCG00000008099	ZC3H8	-1.28197	0.00224152	zinc finger CCCH-type containing 8
MSTRG.19799	ENSSSCG00000002425	PTPN21	-1.27974	0.0189396	protein tyrosine phosphatase non-receptor type 21
MSTRG.22492	ENSSSCG00000005846	NELFB	-1.2751	1.85976e-11	negative elongation factor complex member B
MSTRG.18016	ENSSSCG00000003712	OSBPL1A	-1.27065	0.00958551	oxysterol binding protein like 1A
MSTRG.18684	ENSSSCG00000001092	TDP2	-1.26699	0.00388001	tyrosyl-DNA phosphodiesterase 2
MSTRG.21383	ENSSSCG00000015196	SIAE	-1.26665	0.00075404	sialic acid acetylesterase
MSTRG.15429	ENSSSCG00000000384	NABP2	-1.26621	0.002058	nucleic acid binding protein 2
MSTRG.379	ENSSSCG00000004272	LMBRD1	-1.26507	8.4951e-14	LMBR1 domain containing 1
MSTRG.22968	ENSSSCG00000037228	RRAGB	-1.26432	0.000147636	Ras related GTP binding B
MSTRG.21106	ENSSSCG00000027093	FOLH1B	-1.26417	0.0229616	folate hydrolase 1B
MSTRG.7134	ENSSSCG00000010473	EXOC6	-1.26334	0.000337093	exocyst complex component 6
MSTRG.15351	ENSSSCG00000000258	RARG	-1.26321	0.000594211	retinoic acid receptor gamma
MSTRG.12276	ENSSSCG00000029168	MARF1	-1.26232	7.94859e-27	meiosis regulator and mRNA stability factor 1
MSTRG.8628	ENSSSCG00000021208	SELENOP	-1.2592	0.00131982	selenoprotein P
MSTRG.16738	ENSSSCG00000002932	ZNF567	-1.25882	6.18905e-07	zinc finger protein 567
MSTRG.2963	ENSSSCG00000009400	RCBTB2	-1.25842	1.14456e-06	RCC1 and BTB domain containing protein 2
MSTRG.13431	ENSSSCG00000008499	STRN	-1.25523	0.00647861	striatin
MSTRG.7187	ENSSSCG00000010519	ZDHHC16	-1.25151	0.000139275	zinc finger DHHC-type containing 16
MSTRG.11106	ENSSSCG00000013768	NA	-1.25139	0.00339695	MISP family member 3
MSTRG.21990	ENSSSCG00000021393	TRMT1L	-1.24913	0.000378585	tRNA methyltransferase 1 like
MSTRG.1878	ENSSSCG00000036926	MVB12B	-1.24798	0.000334593	multivesicular body subunit 12B
MSTRG.6902	ENSSSCG00000034444	EIF4EBP2	-1.24257	6.97768e-05	eukaryotic translation initiation factor 4E binding protein 2
MSTRG.8121	ENSSSCG00000039654	NIF3L1	-1.2384	0.000675574	NGG1 interacting factor 3 like 1
MSTRG.3073	ENSSSCG00000031288	NA	-1.23453	1.57459e-15	CLN5 intracellular trafficking protein
MSTRG.4889	ENSSSCG00000033189	NA	-1.23326	0.01831	FAM3 metabolism regulating signaling molecule D
MSTRG.17407	ENSSSCG00000026554	PRXL2B	-1.23286	0.018534	peroxiredoxin like 2B
MSTRG.18790	ENSSSCG00000022725	FLOT1	-1.23213	0.010159	flotillin 1
MSTRG.15184	ENSSSCG00000000104	DDX17	-1.23076	1.0906e-05	DEAD-box helicase 17
MSTRG.5896	ENSSSCG00000012021	MRPL39	-1.2304	0.0338142	mitochondrial ribosomal protein L39
MSTRG.14503	ENSSSCG00000006520	SCAMP3	-1.23037	5.06851e-06	secretory carrier membrane protein 3
MSTRG.11078	ENSSSCG00000013830	ILVBL	-1.22917	0.000319808	ilvB acetolactate synthase like
MSTRG.23466	ENSSSCG00000012818	F8	-1.22607	2.84486e-12	coagulation factor VIII
MSTRG.10315	ENSSSCG00000037847	MOB2	-1.21426	0.000236871	MOB kinase activator 2
MSTRG.22565	ENSSSCG00000005837	DIPK1B	-1.21388	0.0168097	divergent protein kinase domain 1B
MSTRG.23258	ENSSSCG00000012624	SLC25A43	-1.21248	0.00099024	solute carrier family 25 member 43
MSTRG.2238	ENSSSCG00000010904	NEK7	-1.21244	0.000288806	NIMA related kinase 7
MSTRG.12764	ENSSSCG00000008039	NTHL1	-1.21222	0.00276961	nth like DNA glycosylase 1
MSTRG.6443	ENSSSCG00000009850	TAOK3	-1.21214	1.80655e-06	TAO kinase 3
MSTRG.6911	ENSSSCG00000010275	PCBD1	-1.21129	0.00104897	pterin-4 alpha-carbinolamine dehydratase 1
MSTRG.666	ENSSSCG00000004522	ME2	-1.2108	0.00364948	malic enzyme 2
MSTRG.3131	ENSSSCG00000009516	UBAC2	-1.20984	0.000205742	UBA domain containing 2
MSTRG.4515	ENSSSCG00000024621	KAT2B	-1.20931	0.0102567	lysine acetyltransferase 2B
MSTRG.7435	ENSSSCG00000010732	FAM53B	-1.20846	0.000339402	family with sequence similarity 53 member B
MSTRG.13684	ENSSSCG00000022161	ZNF251	-1.20557	1.62254e-07	zinc finger protein 251
MSTRG.18595	ENSSSCG00000001053	TBC1D7	-1.20407	0.00248252	TBC1 domain family member 7
MSTRG.22688	ENSSSCG00000012124	TRAPPC2B	-1.19924	0.00466262	Trafficking protein particle complex subunit 2
MSTRG.6940	ENSSSCG00000010311	CAMK2G	-1.19914	0.00573533	calcium/calmodulin dependent protein kinase II gamma
MSTRG.12482	ENSSSCG00000023349	ZNF768	-1.19817	0.0144186	zinc finger protein 768
MSTRG.8384	ENSSSCG00000016279	PDE6D	-1.19568	7.68893e-05	phosphodiesterase 6D
MSTRG.18337	ENSSSCG00000003870	NRDC	-1.19333	0.00158073	nardilysin convertase
MSTRG.18153	ENSSSCG00000003780	CRYZ	-1.18982	0.00635491	crystallin zeta
MSTRG.9514	ENSSSCG00000007426	ACOT8	-1.18728	3.68289e-05	acyl-CoA thioesterase 8
MSTRG.3414	ENSSSCG00000017184	PRPSAP1	-1.18641	0.000789171	phosphoribosyl pyrophosphate synthetase associated protein 1
MSTRG.12246	ENSSSCG00000007599	LMTK2	-1.18506	0.00155333	lemur tyrosine kinase 2
MSTRG.9376	ENSSSCG00000007282	PIGU	-1.18269	0.00424334	phosphatidylinositol glycan anchor biosynthesis class U
MSTRG.3244	ENSSSCG00000009565	GAS6	-1.18079	0.036414	growth arrest specific 6
MSTRG.1026	ENSSSCG00000004854	TJP1	-1.18025	0.00125057	tight junction protein 1
MSTRG.2129	ENSSSCG00000010836	BROX	-1.17973	7.83166e-07	BRO1 domain and CAAX motif containing
MSTRG.463	ENSSSCG00000004349	FAXC	-1.17932	0.00169422	coenzyme Q3, methyltransferase
MSTRG.17694	ENSSSCG00000036755	TENT5B	-1.17311	0.0443702	terminal nucleotidyltransferase 5B
MSTRG.17976	ENSSSCG00000027169	ENOSF1	-1.17261	0.00222207	enolase superfamily member 1
MSTRG.6115	ENSSSCG00000009584	SEMA4D	-1.17251	0.0260085	semaphorin 4D
MSTRG.10183	ENSSSCG00000016722	UBE2D4	-1.17142	0.00959872	ubiquitin conjugating enzyme E2 D4 (putative)
MSTRG.590	ENSSSCG00000004470	HMGN3	-1.16889	0.00725921	high mobility group nucleosomal binding domain 3
MSTRG.12625	ENSSSCG00000037673	BFAR	-1.16745	1.81388e-15	bifunctional apoptosis regulator
MSTRG.11226	ENSSSCG00000038604	DOCK6	-1.16678	0.00498524	dedicator of cytokinesis 6
MSTRG.3878	ENSSSCG00000023783	MRPL27	-1.16304	0.0265809	mitochondrial ribosomal protein L27
MSTRG.18920	ENSSSCG00000001534	ANKS1A	-1.16275	0.000273214	ankyrin repeat and sterile alpha motif domain containing 1A
MSTRG.12404	ENSSSCG00000007721	GTF2I	-1.16245	0.000370034	general transcription factor IIi
MSTRG.6589	ENSSSCG00000034860	HSCB	-1.16083	0.0349758	HscB mitochondrial iron-sulfur cluster cochaperone
MSTRG.16388	ENSSSCG00000030420	GLG1	-1.16047	1.69843e-06	golgi glycoprotein 1
MSTRG.9201	ENSSSCG00000007089	MGME1	-1.15868	0.00439193	mitochondrial genome maintenance exonuclease 1
MSTRG.12178	ENSSSCG00000007567	CHST12	-1.15701	0.000128702	carbohydrate sulfotransferase 12
MSTRG.3384	ENSSSCG00000031600	NA	-1.15387	6.51065e-06	synaptogyrin 2
MSTRG.5606	ENSSSCG00000011849	TNK2	-1.15273	0.00049676	tyrosine kinase non receptor 2
MSTRG.9760	ENSSSCG00000024184	FASTK	-1.14251	0.0104227	Fas activated serine/threonine kinase
MSTRG.8217	ENSSSCG00000016158	LANCL1	-1.14046	0.000733474	LanC like 1
MSTRG.18936	ENSSSCG00000001556	MAPK14	-1.13664	7.55948e-05	mitogen-activated protein kinase 14
MSTRG.19323	ENSSSCG00000023760	CLEC14A	-1.13484	0.00610004	C-type lectin domain containing 14A
MSTRG.5944	ENSSSCG00000040827	NA	-1.13115	0.00632887	cilia and flagella associated protein 298
MSTRG.7807	ENSSSCG00000015853	NA	-1.11963	0.000913996	HECT and RLD domain containing E3 ubiquitin protein ligase 2
MSTRG.12395	ENSSSCG00000007715	ABHD11	-1.1193	0.0175775	abhydrolase domain containing 11
MSTRG.22476	ENSSSCG00000028124	SNRPN	-1.11776	0.00390998	small nuclear ribonucleoprotein polypeptide N
MSTRG.11230	ENSSSCG00000013622	TMEM205	-1.11493	0.00112952	transmembrane protein 205
MSTRG.15160	ENSSSCG00000000087	TAB1	-1.11063	0.000929055	TGF-beta activated kinase 1 (MAP3K7) binding protein 1
MSTRG.6921	ENSSSCG00000037728	ANAPC16	-1.10961	9.07059e-05	anaphase promoting complex subunit 16
MSTRG.21151	ENSSSCG00000014972	CCDC82	-1.10642	4.45616e-05	coiled-coil domain containing 82
MSTRG.13179	ENSSSCG00000029790	PCYOX1	-1.10455	3.40524e-05	prenylcysteine oxidase 1
MSTRG.17610	ENSSSCG00000024197	USP48	-1.10375	1.47543e-07	ubiquitin specific peptidase 48
MSTRG.6714	ENSSSCG00000010108	NA	-1.10299	0.00117566	kelch like family member 22
MSTRG.5372	ENSSSCG00000011741	GOLIM4	-1.10245	1.21307e-05	golgi integral membrane protein 4
MSTRG.3144	ENSSSCG00000009524	TMTC4	-1.10074	3.77247e-05	transmembrane O-mannosyltransferase targeting cadherins 4
MSTRG.1929	ENSSSCG00000005654	SPTAN1	-1.09817	0.00896286	spectrin alpha, non-erythrocytic 1
MSTRG.19574	ENSSSCG00000002235	LPCAT4	-1.09789	0.00613667	lysophosphatidylcholine acyltransferase 4
MSTRG.19109	ENSSSCG00000002628	ICK	-1.09566	8.43756e-05	ciliogenesis associated kinase 1
MSTRG.1463	ENSSSCG00000005183	PSIP1	-1.09306	1.80655e-06	PC4 and SFRS1 interacting protein 1
MSTRG.7733	ENSSSCG00000015793	UFSP2	-1.09188	8.35541e-05	UFM1 specific peptidase 2
MSTRG.23402	ENSSSCG00000012744	CD99L2	-1.09185	0.00789068	CD99 molecule like 2
MSTRG.17716	ENSSSCG00000003583	RPA2	-1.08948	6.38664e-09	replication protein A2
MSTRG.2858	ENSSSCG00000009359	SUPT20H	-1.089	5.58761e-06	SPT20 homolog, SAGA complex component
MSTRG.11743	ENSSSCG00000022845	PJA2	-1.08892	0.00024046	praja ring finger ubiquitin ligase 2
MSTRG.22356	ENSSSCG00000035555	BTBD6	-1.08583	0.00287344	BTB domain containing 6
MSTRG.23029	ENSSSCG00000012399	FOXO4	-1.0805	0.00447255	forkhead box O4
MSTRG.20014	ENSSSCG00000008724	ACOX3	-1.0766	1.95218e-05	acyl-CoA oxidase 3, pristanoyl
MSTRG.12825	ENSSSCG00000008002	CIAO3	-1.07641	0.0113702	cytosolic iron-sulfur assembly component 3
MSTRG.13610	ENSSSCG00000008621	NBAS	-1.07423	0.0177693	NBAS subunit of NRZ tethering complex
MSTRG.17742	ENSSSCG00000003586	EPB41	-1.07213	3.98294e-06	erythrocyte membrane protein band 4.1
MSTRG.15859	ENSSSCG00000000734	TSPAN11	-1.0699	0.0126912	tetraspanin 11
MSTRG.18435	ENSSSCG00000034059	ST3GAL3	-1.06886	0.0323728	ST3 beta-galactoside alpha-2,3-sialyltransferase 3
MSTRG.12324	ENSSSCG00000007668	GIGYF1	-1.0685	0.00246008	GRB10 interacting GYF protein 1
MSTRG.21317	ENSSSCG00000037439	TRAPPC4	-1.06772	0.000766238	trafficking protein particle complex 4
MSTRG.4276	ENSSSCG00000017917	MINK1	-1.06741	3.64613e-08	misshapen like kinase 1
MSTRG.2966	ENSSSCG00000009401	RB1	-1.06465	2.49134e-08	RB transcriptional corepressor 1
MSTRG.7945	ENSSSCG00000015958	PDK1	-1.06386	0.0428449	pyruvate dehydrogenase kinase 1
MSTRG.9924	ENSSSCG00000016551	TSGA13	-1.06317	1.56133e-14	testis specific 13
MSTRG.15365	ENSSSCG00000000277	NPFF	-1.05491	0.0218813	neuropeptide FF-amide peptide precursor
MSTRG.782	ENSSSCG00000004617	FAM214A	-1.05289	8.6914e-05	family with sequence similarity 214 member A
MSTRG.1663	ENSSSCG00000032554	NA	-1.04722	0.000594767	solute carrier family 25 member 51
MSTRG.9211	ENSSSCG00000007098	NA	-1.04064	4.34072e-06	D-aminoacyl-tRNA deacylase 1
MSTRG.23365	ENSSSCG00000030460	ARHGEF6	-1.04054	0.000146839	Rac/Cdc42 guanine nucleotide exchange factor 6
MSTRG.9966	ENSSSCG00000016593	ARF5	-1.03737	0.00508118	ADP ribosylation factor 5
MSTRG.16239	ENSSSCG00000002646	NA	-1.03539	6.75968e-06	trafficking protein particle complex 2 like
MSTRG.13415	ENSSSCG00000008486	GALM	-1.03123	0.00227927	galactose mutarotase
MSTRG.1304	ENSSSCG00000022299	ACTR10	-1.03065	0.0020688	actin related protein 10
MSTRG.7296	ENSSSCG00000022128	MXI1	-1.02785	0.00089815	MAX interactor 1, dimerization protein
MSTRG.10501	ENSSSCG00000034387	ARL2	-1.02662	0.000269086	ADP ribosylation factor like GTPase 2
MSTRG.22357	ENSSSCG00000037671	PACS2	-1.01934	0.00209062	phosphofurin acidic cluster sorting protein 2
MSTRG.20979	ENSSSCG00000014831	PAAF1	-1.01782	0.0272515	proteasomal ATPase associated factor 1
MSTRG.13556	ENSSSCG00000008583	ITSN2	-1.01689	5.11578e-09	intersectin 2
MSTRG.198	ENSSSCG00000004132	PHACTR2	-1.01559	1.75857e-07	phosphatase and actin regulator 2
MSTRG.10372	ENSSSCG00000012875	NA	-1.00961	0.0149138	two pore segment channel 2
MSTRG.8989	ENSSSCG00000017116	LPCAT1	-1.00919	0.00789056	lysophosphatidylcholine acyltransferase 1
MSTRG.22551	ENSSSCG00000005839	FBXW5	-1.00089	0.0221446	F-box and WD repeat domain containing 5
MSTRG.12668	ENSSSCG00000026710	CARHSP1	1.01029	0.0155989	calcium regulated heat stable protein 1
MSTRG.11464	ENSSSCG00000013416	MED16	1.01127	7.91168e-07	mediator complex subunit 16
MSTRG.5233	ENSSSCG00000011672	RASA2	1.01336	0.0282702	RAS p21 protein activator 2
MSTRG.2644	ENSSSCG00000011147	AKR1C2	1.01477	0.0393003	aldo-keto reductase family 1, member C1
MSTRG.12115	ENSSSCG00000014440	HMGXB3	1.01771	3.33857e-09	HMG-box containing 3
MSTRG.8436	ENSSSCG00000016334	SCLY	1.02141	0.000370011	selenocysteine lyase
MSTRG.9269	ENSSSCG00000007162	UBOX5	1.02198	0.00172646	U-box domain containing 5
MSTRG.3543	ENSSSCG00000032176	SMURF2	1.02308	0.00172905	SMAD specific E3 ubiquitin protein ligase 2
MSTRG.19826	ENSSSCG00000002441	PPP4R3A	1.02796	1.00782e-09	protein phosphatase 4 regulatory subunit 3A
MSTRG.5274	ENSSSCG00000037465	SERP1	1.02822	0.00149126	stress associated endoplasmic reticulum protein 1
MSTRG.16087	ENSSSCG00000000900	VEZT	1.0397	0.000266915	vezatin, adherens junctions transmembrane protein
MSTRG.16284	ENSSSCG00000029403	NA	1.04539	1.62198e-05	chromosome 6 C16orf74 homolog
MSTRG.2073	ENSSSCG00000010811	KCTD3	1.04822	0.000526129	potassium channel tetramerization domain containing 3
MSTRG.17073	ENSSSCG00000003177	BCL2L12	1.05249	0.0114947	BCL2 like 12
MSTRG.731	ENSSSCG00000004578	ANXA2	1.05843	0.0150669	annexin A2
MSTRG.23509	ENSSSCG00000033858	NA	1.06026	9.75017e-05	putative GTP-binding protein 6
MSTRG.20663	ENSSSCG00000009141	MCUB	1.0604	0.0300935	mitochondrial calcium uniporter dominant negative beta subunit
MSTRG.18928	ENSSSCG00000001544	TEAD3	1.06656	0.00275108	TEA domain transcription factor 3
MSTRG.12505	ENSSSCG00000036817	PPP4C	1.06689	7.08001e-09	protein phosphatase 4 catalytic subunit
MSTRG.5998	ENSSSCG00000022318	ERG	1.06832	0.00344977	ETS transcription factor ERG
MSTRG.22507	ENSSSCG00000039487	GPSM1	1.07558	0.0107019	G protein signaling modulator 1
MSTRG.3326	ENSSSCG00000028593	TEPSIN	1.07642	1.48199e-06	TEPSIN adaptor related protein complex 4 accessory protein
MSTRG.10919	ENSSSCG00000013410	SWAP70	1.07781	5.83278e-05	switching B cell complex subunit SWAP70
MSTRG.16463	ENSSSCG00000025830	NUP93	1.07786	1.91606e-13	nucleoporin 93
MSTRG.15187	ENSSSCG00000000108	TMEM184B	1.07891	0.00169422	transmembrane protein 184B
MSTRG.15729	ENSSSCG00000024152	ETV6	1.08082	0.00207689	ETS variant transcription factor 6
MSTRG.9677	ENSSSCG00000032235	NA	1.08804	0.000424003	ADP ribosylation factor GTPase activating protein 1
MSTRG.20697	ENSSSCG00000035622	UBE2D3	1.0917	2.22348e-05	ubiquitin conjugating enzyme E2 D3
MSTRG.8383	ENSSSCG00000037274	PTMA	1.09185	0.00438235	prothymosin alpha
MSTRG.17997	ENSSSCG00000024419	RBBP8	1.09333	0.00471205	RB binding protein 8, endonuclease
MSTRG.6075	ENSSSCG00000022246	NA	1.09336	0.0355227	inducible T cell costimulator ligand
MSTRG.6306	ENSSSCG00000032144	ZNF140	1.09549	8.54108e-05	zinc finger protein 140
MSTRG.1238	ENSSSCG00000005012	ARF6	1.09687	0.000651321	ADP ribosylation factor 6
MSTRG.7589	ENSSSCG00000015710	ACTR3	1.09812	0.00870127	actin related protein 3
MSTRG.2029	ENSSSCG00000040710	SURF4	1.10541	6.97562e-06	surfeit 4
MSTRG.320	ENSSSCG00000004220	TRMT11	1.1107	7.15589e-08	tRNA methyltransferase 11 homolog
MSTRG.1285	ENSSSCG00000026294	GMFB	1.11177	0.000316134	glia maturation factor beta
MSTRG.16535	ENSSSCG00000002786	ELMO3	1.1136	3.04677e-08	engulfment and cell motility 3
MSTRG.7925	ENSSSCG00000015938	SSB	1.1136	1.80239e-18	small RNA binding exonuclease protection factor La
MSTRG.17854	ENSSSCG00000029991	SNIP1	1.11419	0.000107983	Smad nuclear interacting protein 1
MSTRG.15068	ENSSSCG00000000019	NUP50	1.11878	3.805e-07	nucleoporin 50
MSTRG.4883	ENSSSCG00000031791	ARF4	1.1232	0.0028125	ADP ribosylation factor 4
MSTRG.8514	ENSSSCG00000016793	ZNF622	1.12484	1.54708e-05	zinc finger protein 622
MSTRG.465	ENSSSCG00000004353	CCNC	1.1322	9.45679e-07	cyclin C
MSTRG.3798	ENSSSCG00000018058	ARHGAP23	1.13443	0.00109806	Rho GTPase activating protein 23
MSTRG.12433	ENSSSCG00000028513	NA	1.1349	0.000342936	vitamin K epoxide reductase complex subunit 1 like 1
MSTRG.19674	ENSSSCG00000002306	GALNT16	1.13812	0.0228592	polypeptide N-acetylgalactosaminyltransferase 16
MSTRG.14215	ENSSSCG00000006237	SDCBP	1.1413	0.0213126	syndecan binding protein
MSTRG.10207	ENSSSCG00000016737	NA	1.14927	0.00273276	peptidylprolyl isomerase A
MSTRG.2301	ENSSSCG00000011171	CTSV	1.15465	8.00811e-06	cathepsin V
MSTRG.7526	ENSSSCG00000015669	ACVR2A	1.15526	0.00270078	activin A receptor type 2A
MSTRG.11214	ENSSSCG00000013637	QTRT1	1.1582	1.10496e-06	queuine tRNA-ribosyltransferase catalytic subunit 1
MSTRG.18611	ENSSSCG00000001061	JARID2	1.16125	0.000198928	jumonji and AT-rich interaction domain containing 2
MSTRG.23303	ENSSSCG00000012654	NA	1.16332	7.24846e-16	UTP14A small subunit processome component
MSTRG.22520	ENSSSCG00000005759	NA	1.16838	1.76564e-05	mitochondrial ribosomal protein S2
MSTRG.13700	ENSSSCG00000005917	HSF1	1.16984	7.97698e-05	heat shock transcription factor 1
MSTRG.18401	ENSSSCG00000003918	TOE1	1.16988	1.66482e-05	target of EGR1, exonuclease
MSTRG.17774	ENSSSCG00000003612	EIF3I	1.1706	3.09007e-11	eukaryotic translation initiation factor 3 subunit I
MSTRG.12785	ENSSSCG00000008016	MRPS34	1.17188	3.80785e-13	mitochondrial ribosomal protein S34
MSTRG.15271	ENSSSCG00000000176	DDX23	1.17628	2.11371e-12	DEAD-box helicase 23
MSTRG.1679	ENSSSCG00000005382	TGFBR1	1.17648	0.00659354	transforming growth factor beta receptor 1
MSTRG.3747	ENSSSCG00000017472	IGFBP4	1.18217	0.00614049	insulin like growth factor binding protein 4
MSTRG.9958	ENSSSCG00000016585	IMPDH1	1.18231	0.00809289	inosine monophosphate dehydrogenase 1
MSTRG.11424	ENSSSCG00000040624	REXO1	1.18306	1.58699e-13	RNA exonuclease 1 homolog
MSTRG.4735	ENSSSCG00000011340	SMARCC1	1.18405	2.90163e-05	SWI/SNF related, matrix associated, actin dependent regulator of chromatin subfamily c member 1
MSTRG.18778	ENSSSCG00000001346	ABCF1	1.18647	3.46287e-07	ATP binding cassette subfamily F member 1
MSTRG.14823	ENSSSCG00000006835	SARS1	1.18671	2.37692e-11	seryl-tRNA synthetase 1
MSTRG.3018	ENSSSCG00000037572	EPSTI1	1.18963	0.0241158	epithelial stromal interaction 1
MSTRG.2277	ENSSSCG00000039843	IPO9	1.19014	7.27853e-20	importin 9
MSTRG.4813	ENSSSCG00000032914	MANF	1.19108	1.14456e-06	mesencephalic astrocyte derived neurotrophic factor
MSTRG.11888	ENSSSCG00000014274	PDLIM4	1.1912	0.0119846	PDZ and LIM domain 4
MSTRG.11946	ENSSSCG00000042630	HNRNPA0	1.20008	6.41887e-08	heterogeneous nuclear ribonucleoprotein A0
MSTRG.19997	ENSSSCG00000022004	SH3BP2	1.20538	0.0403441	SH3 domain binding protein 2
MSTRG.2402	ENSSSCG00000011004	TOPORS	1.20882	0.0185662	TOP1 binding arginine/serine rich protein
MSTRG.6825	ENSSSCG00000010203	NA	1.21143	3.97614e-08	heterogeneous nuclear ribonucleoprotein F
MSTRG.9692	ENSSSCG00000036595	NA	1.2157	2.39538e-09	TNF receptor superfamily member 6b
MSTRG.14964	ENSSSCG00000024973	NA	1.21803	0.0212345	guanylate binding protein 1, interferon-inducible
MSTRG.7200	ENSSSCG00000037536	SLC25A28	1.2182	1.04306e-05	solute carrier family 25 member 28
MSTRG.8063	ENSSSCG00000016057	STAT1	1.21964	0.00204688	signal transducer and activator of transcription 1
MSTRG.21530	ENSSSCG00000015650	MAPKAPK2	1.22102	0.00539375	MAPK activated protein kinase 2
MSTRG.15942	ENSSSCG00000000798	TWF1	1.22145	0.00218941	twinfilin actin binding protein 1
MSTRG.18272	ENSSSCG00000003839	NA	1.22348	0.000459532	phospholipid phosphatase 3
MSTRG.22315	ENSSSCG00000034709	NA	1.22356	2.04749e-05	eukaryotic translation initiation factor 5
MSTRG.11457	ENSSSCG00000037102	FSTL3	1.22411	0.000300484	follistatin like 3
MSTRG.17084	ENSSSCG00000003201	ATF5	1.22486	0.000208938	activating transcription factor 5
MSTRG.23373	ENSSSCG00000012713	ATP11C	1.22553	4.14115e-09	ATPase phospholipid transporting 11C
MSTRG.9370	ENSSSCG00000026617	EIF2S2	1.22598	9.23212e-07	eukaryotic translation initiation factor 2 subunit beta
MSTRG.8920	ENSSSCG00000017069	LARP1	1.22599	8.14839e-07	La ribonucleoprotein 1, translational regulator
MSTRG.13515	ENSSSCG00000008562	SLC35F6	1.22634	7.42435e-07	solute carrier family 35 member F6
MSTRG.14929	ENSSSCG00000040439	TMED5	1.23011	4.54307e-06	transmembrane p24 trafficking protein 5
MSTRG.15829	ENSSSCG00000000708	TNFRSF1A	1.23013	0.000355374	TNF receptor superfamily member 1A
MSTRG.21021	ENSSSCG00000040639	NA	1.23031	2.07025e-12	THAP domain containing 12
MSTRG.9866	ENSSSCG00000016520	CREB3L2	1.23116	0.00654702	cAMP responsive element binding protein 3 like 2
MSTRG.3865	ENSSSCG00000017584	PPP1R9B	1.23142	2.34869e-06	protein phosphatase 1 regulatory subunit 9B
MSTRG.20714	ENSSSCG00000009178	H2AFZ	1.23189	0.00589556	H2A histone family, member Z
MSTRG.13955	ENSSSCG00000006063	PABPC1	1.23293	0.000248777	poly(A) binding protein cytoplasmic 1
MSTRG.19350	ENSSSCG00000001950	PSMA6	1.23516	2.7178e-05	protein only RNase P catalytic subunit
MSTRG.5386	ENSSSCG00000036114	NA	1.23848	0.00259058	ribosomal protein L22 like 1
MSTRG.10789	ENSSSCG00000040954	CSTF3	1.23935	9.32117e-10	cleavage stimulation factor subunit 3
MSTRG.7380	ENSSSCG00000010679	EIF3A	1.24106	6.38836e-06	eukaryotic translation initiation factor 3 subunit A
MSTRG.16668	ENSSSCG00000002867	CEBPG	1.24272	1.50183e-13	CCAAT enhancer binding protein gamma
MSTRG.14408	ENSSSCG00000006395	NA	1.24401	0.0114175	transgelin 2
MSTRG.15833	ENSSSCG00000022230	CD9	1.2449	0.0471386	CD9 molecule
MSTRG.10113	ENSSSCG00000016677	GARS1	1.24522	5.48912e-10	glycyl-tRNA synthetase 1
MSTRG.5941	ENSSSCG00000032024	URB1	1.24945	1.20643e-05	URB1 ribosome biogenesis homolog
MSTRG.22999	ENSSSCG00000012365	MSN	1.24962	0.00119755	moesin
MSTRG.5128	ENSSSCG00000011620	RUVBL1	1.25042	0.00206522	RuvB like AAA ATPase 1
MSTRG.23199	ENSSSCG00000033180	PSMD10	1.25205	3.89465e-07	proteasome 26S subunit, non-ATPase 10
MSTRG.8760	ENSSSCG00000022430	SLC30A5	1.25256	1.69734e-06	solute carrier family 30 member 5
MSTRG.19061	ENSSSCG00000001701	HSP90AB1	1.2557	1.1975e-05	heat shock protein 90 alpha family class B member 1
MSTRG.22130	ENSSSCG00000022126	EGFR	1.25625	0.00153191	epidermal growth factor receptor
MSTRG.17776	ENSSSCG00000003608	LCK	1.25653	0.00820102	LCK proto-oncogene, Src family tyrosine kinase
MSTRG.15816	ENSSSCG00000000696	NA	1.25877	1.00721e-09	NOP2 nucleolar protein
MSTRG.16430	ENSSSCG00000002748	DHX38	1.25923	7.37012e-18	DEAH-box helicase 38
MSTRG.3426	ENSSSCG00000017199	TRIM47	1.26062	0.0138915	tripartite motif containing 47
MSTRG.21341	ENSSSCG00000036307	OAF	1.26329	0.00345296	out at first homolog
MSTRG.2195	ENSSSCG00000010863	AHCTF1	1.26495	0.000286442	AT-hook containing transcription factor 1
MSTRG.5709	ENSSSCG00000026224	ARHGAP31	1.26617	0.00109388	Rho GTPase activating protein 31
MSTRG.12864	ENSSSCG00000030204	IPPK	1.26638	6.79679e-09	inositol-pentakisphosphate 2-kinase
MSTRG.16563	ENSSSCG00000024750	GFOD2	1.26805	1.481e-10	glucose-fructose oxidoreductase domain containing 2
MSTRG.4189	ENSSSCG00000025248	PITPNA	1.26817	5.12164e-07	phosphatidylinositol transfer protein alpha
MSTRG.8669	ENSSSCG00000031337	SNX18	1.26908	0.000241027	sorting nexin 18
MSTRG.14853	ENSSSCG00000029849	S1PR1	1.27159	0.000168388	sphingosine-1-phosphate receptor 1
MSTRG.7811	ENSSSCG00000028633	AMMECR1L	1.27523	1.27553e-10	AMMECR1 like
MSTRG.16071	ENSSSCG00000000895	SNRPF	1.27786	5.65214e-09	small nuclear ribonucleoprotein polypeptide F
MSTRG.4740	ENSSSCG00000011342	DHX30	1.27845	8.03532e-18	DExH-box helicase 30
MSTRG.6480	ENSSSCG00000009876	DDX54	1.27989	5.63829e-09	DEAD-box helicase 54
MSTRG.19444	ENSSSCG00000002004	PSME2	1.28039	2.24482e-12	proteasome activator subunit 2
MSTRG.6704	ENSSSCG00000010099	NA	1.28169	7.91935e-16	tubulin alpha-3 chain
MSTRG.10295	ENSSSCG00000029723	PHRF1	1.28199	1.20302e-16	PHD and ring finger domains 1
MSTRG.7757	ENSSSCG00000015828	ZNF703	1.28615	0.00947513	zinc finger protein 703
MSTRG.5957	ENSSSCG00000030677	GART	1.2906	1.32057e-11	phosphoribosylglycinamide formyltransferase, phosphoribosylglycinamide synthetase
MSTRG.11557	ENSSSCG00000014060	KIAA1191	1.29096	9.66123e-10	KIAA1191 ortholog
MSTRG.12383	ENSSSCG00000007713	BUD23	1.29529	2.012e-20	BUD23 rRNA methyltransferase and ribosome maturation factor
MSTRG.15250	ENSSSCG00000000161	PWP1	1.29579	7.21477e-08	PWP1 homolog, endonuclein
MSTRG.9544	ENSSSCG00000030108	ZNFX1	1.29805	0.00308274	zinc finger NFX1-type containing 1
MSTRG.2273	ENSSSCG00000037431	TIMM17A	1.29981	0.00578223	translocase of inner mitochondrial membrane 17A
MSTRG.11129	ENSSSCG00000013751	NACC1	1.30008	9.54912e-09	nucleus accumbens associated 1
MSTRG.9096	ENSSSCG00000007039	PRNP	1.30026	6.09407e-06	prion protein
MSTRG.194	ENSSSCG00000004127	PLAGL1	1.30026	0.00352641	PLAG1 like zinc finger 1
MSTRG.16104	ENSSSCG00000000908	NA	1.30403	2.57532e-14	ubiquitin conjugating enzyme E2 N
MSTRG.14959	ENSSSCG00000006926	GTF2B	1.30425	1.08869e-05	general transcription factor IIB
MSTRG.14258	ENSSSCG00000022190	UBE2V2	1.30508	4.46277e-17	ubiquitin conjugating enzyme E2 V2
MSTRG.18184	ENSSSCG00000003798	SERBP1	1.30593	2.51797e-08	SERPINE1 mRNA binding protein 1
MSTRG.1654	ENSSSCG00000005347	POLR1E	1.30642	4.12505e-10	RNA polymerase I subunit E
MSTRG.1583	ENSSSCG00000037277	RFK	1.308	0.00119923	riboflavin kinase
MSTRG.1073	ENSSSCG00000004888	SERPINB8	1.30821	0.00106587	serpin B8
MSTRG.9129	ENSSSCG00000026466	SLC23A2	1.30827	1.71129e-05	solute carrier family 23 member 2
MSTRG.13245	ENSSSCG00000008374	B3GNT2	1.3091	0.00610004	UDP-GlcNAc:betaGal beta-1,3-N-acetylglucosaminyltransferase 2
MSTRG.8823	ENSSSCG00000023948	UBTD2	1.31205	0.000172023	ubiquitin domain containing 2
MSTRG.9745	ENSSSCG00000016434	RHEB	1.31366	5.56909e-10	Ras homolog, mTORC1 binding
MSTRG.18452	ENSSSCG00000023920	P3H1	1.31457	2.38484e-08	prolyl 3-hydroxylase 1
MSTRG.14348	ENSSSCG00000006346	ATF6	1.3158	8.22466e-10	activating transcription factor 6
MSTRG.20015	ENSSSCG00000008723	HTRA3	1.31604	0.000632037	HtrA serine peptidase 3
MSTRG.1183	ENSSSCG00000004971	TLE3	1.31637	0.00633208	TLE family member 3, transcriptional corepressor
MSTRG.16021	ENSSSCG00000023972	DRAM1	1.317	0.0151141	DNA damage regulated autophagy modulator 1
MSTRG.13376	ENSSSCG00000008467	EML4	1.31736	0.00046195	EMAP like 4
MSTRG.735	ENSSSCG00000004587	MYO1E	1.31801	1.91502e-07	myosin IE
MSTRG.5573	ENSSSCG00000011825	ATP13A3	1.3181	0.000128386	ATPase 13A3
MSTRG.5929	ENSSSCG00000012029	BACH1	1.31832	0.0226658	BTB domain and CNC homolog 1
MSTRG.5142	ENSSSCG00000011628	DNAJC13	1.31875	7.23773e-11	DnaJ heat shock protein family (Hsp40) member C13
MSTRG.11668	ENSSSCG00000014156	ARRDC3	1.32599	0.000566187	arrestin domain containing 3
MSTRG.13630	ENSSSCG00000027121	ODC1	1.32655	0.0103958	ornithine decarboxylase 1
MSTRG.20941	ENSSSCG00000014800	RNF121	1.32785	9.01126e-06	ring finger protein 121
MSTRG.6715	ENSSSCG00000010109	SCARF2	1.32818	0.000108949	scavenger receptor class F member 2
MSTRG.19809	ENSSSCG00000002433	PSMC1	1.32863	4.69774e-10	proteasome 26S subunit, ATPase 1
MSTRG.16549	ENSSSCG00000002774	RIPOR1	1.32868	1.49198e-09	RHO family interacting cell polarization regulator 1
MSTRG.10531	ENSSSCG00000037999	PPP1R14B	1.32985	1.29801e-08	protein phosphatase 1 regulatory inhibitor subunit 14B
MSTRG.5350	ENSSSCG00000031077	KPNA4	1.33362	1.53784e-11	karyopherin subunit alpha 4
MSTRG.16174	ENSSSCG00000038987	CCDC59	1.33463	7.64704e-06	coiled-coil domain containing 59
MSTRG.3343	ENSSSCG00000017155	EIF4A3	1.3351	2.0308e-13	eukaryotic translation initiation factor 4A3
MSTRG.3709	ENSSSCG00000034779	NT5C3B	1.33584	3.1988e-08	5'-nucleotidase, cytosolic IIIB
MSTRG.16764	ENSSSCG00000002950	NA	1.33596	0.000781147	signal induced proliferation associated 1 like 3
MSTRG.22332	ENSSSCG00000037197	BAG5	1.33754	5.0963e-10	BAG cochaperone 5
MSTRG.4242	ENSSSCG00000039064	DHX33	1.33757	9.80996e-11	DEAH-box helicase 33
MSTRG.2879	ENSSSCG00000009364	FREM2	1.3384	2.57734e-11	FRAS1 related extracellular matrix 2
MSTRG.12995	ENSSSCG00000008168	RNF149	1.34004	0.00245023	ring finger protein 149
MSTRG.14437	ENSSSCG00000006453	KIRREL1	1.34099	0.00384006	kirre like nephrin family adhesion molecule 1
MSTRG.15905	ENSSSCG00000000767	NA	1.34344	9.31292e-10	ATPase H+ transporting V1 subunit E1
MSTRG.17243	ENSSSCG00000035344	UBE2S	1.34392	0.000486961	ubiquitin conjugating enzyme E2 S
MSTRG.3362	ENSSSCG00000017167	CYTH1	1.34556	0.013568	cytohesin 1
MSTRG.20150	ENSSSCG00000036488	KLF3	1.3483	0.000453776	Kruppel like factor 3
MSTRG.11314	ENSSSCG00000013534	MLLT1	1.34944	3.47951e-17	MLLT1 super elongation complex subunit
MSTRG.17645	ENSSSCG00000036293	SRSF10	1.35412	5.01274e-06	serine and arginine rich splicing factor 10
MSTRG.8554	ENSSSCG00000016824	RAI14	1.35441	0.00717005	retinoic acid induced 14
MSTRG.15253	ENSSSCG00000000164	CRY1	1.35562	1.81101e-06	cryptochrome circadian regulator 1
MSTRG.12561	ENSSSCG00000030424	USP31	1.35577	3.63093e-05	ubiquitin specific peptidase 31
MSTRG.9186	ENSSSCG00000007077	ESF1	1.35599	7.40474e-10	ESF1 nucleolar pre-rRNA processing protein homolog
MSTRG.5734	ENSSSCG00000011917	NAA50	1.35633	2.2459e-09	N(alpha)-acetyltransferase 50, NatE catalytic subunit
MSTRG.19059	ENSSSCG00000001700	SLC29A1	1.36028	0.012518	solute carrier family 29 member 1 (Augustine blood group)
MSTRG.7284	ENSSSCG00000010613	ITPRIP	1.36116	0.00261983	inositol 1,4,5-trisphosphate receptor interacting protein
MSTRG.5927	ENSSSCG00000026761	CCT8	1.36117	0.00122125	chaperonin containing TCP1 subunit 8
MSTRG.10362	ENSSSCG00000012857	CARS1	1.36134	0.000238487	cysteinyl-tRNA synthetase 1
MSTRG.5857	ENSSSCG00000012007	HSPA13	1.36371	0.000409184	heat shock protein family A (Hsp70) member 13
MSTRG.19732	ENSSSCG00000039202	FCF1	1.36377	3.46075e-16	FCF1 rRNA-processing protein
MSTRG.14475	ENSSSCG00000006487	CCT3	1.36458	4.94592e-05	chaperonin containing TCP1 subunit 3
MSTRG.2952	ENSSSCG00000009395	SETDB2	1.36557	3.32529e-06	SET domain bifurcated histone lysine methyltransferase 2
MSTRG.15735	ENSSSCG00000000633	YBX3	1.36628	0.00820923	Y-box binding protein 3
MSTRG.9593	ENSSSCG00000007484	ZNF217	1.36844	0.0094147	zinc finger protein 217
MSTRG.4304	ENSSSCG00000027514	ELP5	1.3707	2.24073e-12	elongator acetyltransferase complex subunit 5
MSTRG.2019	ENSSSCG00000005738	NA	1.37158	0.00102757	ral guanine nucleotide dissociation stimulator
MSTRG.13884	ENSSSCG00000006009	EXT1	1.372	0.00245245	exostosin glycosyltransferase 1
MSTRG.11649	ENSSSCG00000014136	VCAN	1.37256	0.00444039	X-ray repair cross complementing 4
MSTRG.8250	ENSSSCG00000016186	TMBIM1	1.37264	1.34537e-08	transmembrane BAX inhibitor motif containing 1
MSTRG.11511	ENSSSCG00000027351	ZNF454	1.37658	2.65751e-06	zinc finger protein 454
MSTRG.4969	ENSSSCG00000025053	RYBP	1.37781	6.2854e-06	RING1 and YY1 binding protein
MSTRG.22691	ENSSSCG00000012126	GPM6B	1.37825	0.000158785	glycoprotein M6B
MSTRG.1003	ENSSSCG00000004826	SELENOS	1.37829	2.39871e-05	selenoprotein S
MSTRG.10654	ENSSSCG00000031442	CLP1	1.3809	8.04691e-07	cleavage and polyadenylation factor I subunit 1
MSTRG.2969	ENSSSCG00000035098	MED4	1.38098	1.24027e-12	mediator complex subunit 4
MSTRG.13827	ENSSSCG00000005970	SQLE	1.38112	0.00452368	squalene epoxidase
MSTRG.3520	ENSSSCG00000039336	GNA13	1.38449	6.20819e-05	G protein subunit alpha 13
MSTRG.21769	ENSSSCG00000015423	DNAJC2	1.3853	1.72168e-09	DnaJ heat shock protein family (Hsp40) member C2
MSTRG.18627	ENSSSCG00000026034	NUP153	1.38629	0.000106196	nucleoporin 153
MSTRG.22795	ENSSSCG00000027777	NA	1.3876	0.000316889	proline rich and Gla domain 1
MSTRG.23442	ENSSSCG00000012795	IRAK1	1.38935	3.85488e-10	interleukin 1 receptor associated kinase 1
MSTRG.14809	ENSSSCG00000031125	AMPD2	1.38945	0.0249788	adenosine monophosphate deaminase 2
MSTRG.5493	ENSSSCG00000028372	FAM131A	1.39222	5.47373e-07	family with sequence similarity 131 member A
MSTRG.17533	ENSSSCG00000003458	CTRC	1.39253	0.00223328	EF-hand domain family member D2
MSTRG.7450	ENSSSCG00000010755	PTPRE	1.3929	0.00506382	protein tyrosine phosphatase receptor type E
MSTRG.6362	ENSSSCG00000009765	DNAH10	1.39357	2.01256e-10	dynein axonemal heavy chain 10
MSTRG.11385	ENSSSCG00000013475	NCLN	1.39506	1.09536e-06	nicalin
MSTRG.13642	ENSSSCG00000008641	ADAM17	1.39682	8.88361e-06	ADAM metallopeptidase domain 17
MSTRG.21574	ENSSSCG00000015316	NA	1.39748	9.98371e-08	EF-hand calcium-binding domain-containing protein 1-like
MSTRG.1981	ENSSSCG00000005706	ABL1	1.39838	1.25082e-06	ABL proto-oncogene 1, non-receptor tyrosine kinase
MSTRG.354	ENSSSCG00000020885	NUS1	1.39879	3.09278e-06	NUS1 dehydrodolichyl diphosphate synthase subunit
MSTRG.4887	ENSSSCG00000011471	FLNB	1.39898	9.59204e-05	filamin B
MSTRG.6049	ENSSSCG00000033653	NA	1.40299	2.13201e-18	U2 small nuclear RNA auxiliary factor 1
MSTRG.12822	ENSSSCG00000007993	CAPN15	1.40392	5.5246e-16	calpain 15
MSTRG.14454	ENSSSCG00000024970	ETV3	1.40393	0.00235274	ETS variant transcription factor 3
MSTRG.109	ENSSSCG00000030535	SNX9	1.40607	3.98626e-06	sorting nexin 9
MSTRG.12141	ENSSSCG00000021371	ZNF300	1.40656	1.30112e-06	zinc finger protein 300
MSTRG.11324	ENSSSCG00000040968	NA	1.40975	1.04464e-18	proline rich 22
MSTRG.19688	ENSSSCG00000020701	TTC9	1.41082	6.9935e-06	tetratricopeptide repeat domain 9
MSTRG.3452	ENSSSCG00000035134	MRPS7	1.41242	0.00190119	mitochondrial ribosomal protein S7
MSTRG.14565	ENSSSCG00000006612	S100A10	1.41494	0.000975565	S100 calcium binding protein A10
MSTRG.21789	ENSSSCG00000050093	CCDC71L	1.41563	0.00123289	coiled-coil domain containing 71 like
MSTRG.1232	ENSSSCG00000035611	MGAT2	1.41657	3.55982e-05	alpha-1,6-mannosyl-glycoprotein 2-beta-N-acetylglucosaminyltransferase
MSTRG.8025	ENSSSCG00000016027	ITGAV	1.41758	8.47513e-07	integrin subunit alpha V
MSTRG.862	ENSSSCG00000004705	MAP1A	1.41846	0.00158412	microtubule associated protein 1A
MSTRG.17569	ENSSSCG00000022839	IFFO2	1.42093	0.00318853	intermediate filament family orphan 2
MSTRG.10619	ENSSSCG00000013107	PRPF19	1.42117	2.59607e-14	pre-mRNA processing factor 19
MSTRG.5256	ENSSSCG00000035634	PLSCR1	1.42465	4.68248e-05	phospholipid scramblase 1
MSTRG.16297	ENSSSCG00000002670	USP10	1.42687	4.93316e-29	ubiquitin specific peptidase 10
MSTRG.11394	ENSSSCG00000013468	THOP1	1.42703	7.40831e-08	thimet oligopeptidase 1
MSTRG.5358	ENSSSCG00000022952	NMD3	1.42718	9.91775e-16	NMD3 ribosome export adaptor
MSTRG.16377	ENSSSCG00000028878	BCAR1	1.42958	5.85789e-09	BCAR1 scaffold protein, Cas family member
MSTRG.10286	ENSSSCG00000032010	RNH1	1.43218	3.13078e-27	ribonuclease/angiogenin inhibitor 1
MSTRG.12167	ENSSSCG00000007559	MAFK	1.43277	7.7465e-05	MAF bZIP transcription factor K
MSTRG.14917	ENSSSCG00000037549	GCLM	1.43555	0.000205334	glutamate-cysteine ligase modifier subunit
MSTRG.6818	ENSSSCG00000010198	BMS1	1.43644	2.56308e-11	BMS1 ribosome biogenesis factor
MSTRG.4102	ENSSSCG00000017754	NA	1.43682	0.00127708	galectin 9
MSTRG.17858	ENSSSCG00000039905	C1orf109	1.43707	6.33734e-18	chromosome 6 C1orf109 homolog
MSTRG.1841	ENSSSCG00000030089	RBM18	1.43726	8.94681e-09	RNA binding motif protein 18
MSTRG.19844	ENSSSCG00000002458	TMEM251	1.4382	8.67834e-10	transmembrane protein 251
MSTRG.15383	ENSSSCG00000000288	HNRNPA1	1.43868	1.38396e-14	heterogeneous nuclear ribonucleoprotein A1
MSTRG.19533	ENSSSCG00000029203	TOX4	1.44187	7.16879e-06	TOX high mobility group box family member 4
MSTRG.9675	ENSSSCG00000040931	SLC17A9	1.44204	0.0295112	solute carrier family 17 member 9
MSTRG.2393	ENSSSCG00000035454	B4GALT1	1.44312	8.97909e-05	beta-1,4-galactosyltransferase 1
MSTRG.18642	ENSSSCG00000040178	E2F3	1.44364	3.28126e-06	E2F transcription factor 3
MSTRG.8117	ENSSSCG00000016094	BZW1	1.44564	4.03662e-07	basic leucine zipper and W2 domains 1
MSTRG.8947	ENSSSCG00000024126	CCT5	1.44616	9.46323e-08	chaperonin containing TCP1 subunit 5
MSTRG.19899	ENSSSCG00000002516	WARS1	1.44907	1.3725e-13	tryptophanyl-tRNA synthetase 1
MSTRG.14779	ENSSSCG00000006790	WDR77	1.45055	7.09732e-06	WD repeat domain 77
MSTRG.17024	ENSSSCG00000023377	EMP3	1.45279	0.0112694	epithelial membrane protein 3
MSTRG.12249	ENSSSCG00000030153	SMURF1	1.45504	3.37642e-06	SMAD specific E3 ubiquitin protein ligase 1
MSTRG.15308	ENSSSCG00000028516	LARP4	1.45541	8.36157e-06	La ribonucleoprotein 4
MSTRG.4977	ENSSSCG00000011516	EIF4E3	1.4561	3.28374e-05	eukaryotic translation initiation factor 4E family member 3
MSTRG.4374	ENSSSCG00000018008	SCO1	1.4564	2.96357e-11	protein SCO1 homolog, mitochondrial
MSTRG.2802	ENSSSCG00000009334	HSPH1	1.45691	0.0198461	heat shock protein family H (Hsp110) member 1
MSTRG.17130	ENSSSCG00000003262	TFPT	1.45826	1.98219e-08	TCF3 fusion partner
MSTRG.10622	ENSSSCG00000013105	NA	1.45841	5.65185e-07	coiled-coil domain containing 86
MSTRG.14766	ENSSSCG00000006776	MOV10	1.45962	0.00216715	Mov10 RISC complex RNA helicase
MSTRG.15283	ENSSSCG00000000194	NA	1.46027	2.7974e-06	tubulin alpha-1C chain
MSTRG.15644	ENSSSCG00000000559	RASSF8	1.4607	1.18984e-05	Ras association domain family member 8
MSTRG.4013	ENSSSCG00000023373	ZNHIT3	1.46115	4.74468e-07	zinc finger HIT-type containing 3
MSTRG.6743	ENSSSCG00000010136	TRMT2A	1.46218	4.36462e-10	tRNA methyltransferase 2 homolog A
MSTRG.3328	ENSSSCG00000017140	CHMP6	1.46259	9.86861e-16	charged multivesicular body protein 6
MSTRG.23519	ENSSSCG00000026430	NA	1.46485	1.76377e-05	ATP-dependent RNA helicase DDX3X
MSTRG.19581	ENSSSCG00000002252	ARRDC4	1.46582	0.021142	arrestin domain containing 4
MSTRG.13625	ENSSSCG00000008629	ROCK2	1.46682	3.08514e-05	Rho associated coiled-coil containing protein kinase 2
MSTRG.3693	ENSSSCG00000017402	STAT5A	1.46734	0.000941668	signal transducer and activator of transcription 5A
MSTRG.21485	ENSSSCG00000015282	PPP1R15B	1.46771	0.000636065	protein phosphatase 1 regulatory subunit 15B
MSTRG.12094	ENSSSCG00000014435	CSNK1A1	1.46912	9.41971e-12	casein kinase 1 alpha 1
MSTRG.4030	ENSSSCG00000021275	DDX52	1.46938	1.68444e-16	DExD-box helicase 52
MSTRG.20829	ENSSSCG00000027722	BMP2K	1.4717	8.24981e-06	BMP2 inducible kinase
MSTRG.2260	ENSSSCG00000027314	CAMSAP2	1.47194	5.93295e-10	calmodulin regulated spectrin associated protein family member 2
MSTRG.6864	ENSSSCG00000010226	JMJD1C	1.47227	0.00328086	jumonji domain containing 1C
MSTRG.18569	ENSSSCG00000036257	NA	1.47231	1.8308e-14	eukaryotic translation elongation factor 1 epsilon 1
MSTRG.785	ENSSSCG00000004624	MAPK6	1.47262	2.23826e-05	mitogen-activated protein kinase 6
MSTRG.20301	ENSSSCG00000031175	FNIP2	1.47411	2.05623e-08	folliculin interacting protein 2
MSTRG.2367	ENSSSCG00000010966	CCL19	1.47569	0.0153831	C-C motif chemokine ligand 19
MSTRG.15119	ENSSSCG00000000058	SNU13	1.47603	1.44565e-11	small nuclear ribonucleoprotein 13
MSTRG.20033	ENSSSCG00000032452	WFS1	1.47614	0.00353761	wolframin ER transmembrane glycoprotein
MSTRG.15947	ENSSSCG00000000804	ANO6	1.47895	3.0384e-06	anoctamin 6
MSTRG.5632	ENSSSCG00000011864	UMPS	1.48226	2.57593e-10	uridine monophosphate synthetase
MSTRG.11413	ENSSSCG00000035812	AMH	1.48377	1.52213e-23	anti-Mullerian hormone
MSTRG.15509	ENSSSCG00000000462	RXYLT1	1.48604	1.24322e-08	ribitol xylosyltransferase 1
MSTRG.7097	ENSSSCG00000010448	NA	1.48744	3.9582e-08	Fas cell surface death receptor
MSTRG.14064	ENSSSCG00000038581	RBIS	1.48849	2.95891e-11	ribosomal biogenesis factor
MSTRG.17555	ENSSSCG00000031083	SZRD1	1.48988	8.28213e-11	SUZ RNA binding domain containing 1
MSTRG.15091	ENSSSCG00000026962	A4GALT	1.48996	0.000841187	alpha 1,4-galactosyltransferase (P blood group)
MSTRG.5949	ENSSSCG00000036556	NA	1.4912	0.00717979	interferon alpha and beta receptor subunit 2
MSTRG.13941	ENSSSCG00000022479	UBR5	1.49175	1.06761e-08	ubiquitin protein ligase E3 component n-recognin 5
MSTRG.432	ENSSSCG00000004307	NA	1.49243	7.83778e-10	akirin 2
MSTRG.20504	ENSSSCG00000009043	ABCE1	1.49646	3.50142e-10	ATP binding cassette subfamily E member 1
MSTRG.18772	ENSSSCG00000001372	GNL1	1.49736	7.2582e-11	G protein nucleolar 1 (putative)
MSTRG.1380	ENSSSCG00000022804	RHOJ	1.4978	3.42185e-09	ras homolog family member J
MSTRG.21426	ENSSSCG00000015235	ETS1	1.49792	6.86141e-05	ETS proto-oncogene 1, transcription factor
MSTRG.17792	ENSSSCG00000032067	NA	1.49918	4.09248e-07	adenylate kinase 2
MSTRG.20025	ENSSSCG00000037445	NA	1.50088	7.70854e-07	GrpE like 1, mitochondrial
MSTRG.21190	ENSSSCG00000014997	NA	1.50108	0.00856583	caspase-13
MSTRG.20064	ENSSSCG00000008737	C1QTNF7	1.50258	0.0292498	C1q and TNF related 7
MSTRG.3615	ENSSSCG00000017336	HEXIM1	1.50467	0.014961	HEXIM P-TEFb complex subunit 1
MSTRG.5574	ENSSSCG00000011828	FAM43A	1.50468	0.000509178	family with sequence similarity 43 member A
MSTRG.17565	ENSSSCG00000003485	RCC2	1.50616	1.68641e-08	regulator of chromosome condensation 2
MSTRG.11552	ENSSSCG00000014058	CLTB	1.50633	1.83751e-05	clathrin light chain B
MSTRG.21891	ENSSSCG00000015493	SERPINC1	1.50711	0.000475863	serpin family C member 1
MSTRG.8126	ENSSSCG00000016101	CFLAR	1.50834	0.000404683	CASP8 and FADD like apoptosis regulator
MSTRG.11054	ENSSSCG00000013860	CHERP	1.51026	4.21608e-20	calcium homeostasis endoplasmic reticulum protein
MSTRG.12648	ENSSSCG00000032381	LITAF	1.51424	0.00743456	lipopolysaccharide induced TNF factor
MSTRG.22177	ENSSSCG00000037029	CSRNP2	1.51447	0.00120369	cysteine and serine rich nuclear protein 2
MSTRG.11451	ENSSSCG00000013423	WDR18	1.51505	1.46422e-36	WD repeat domain 18
MSTRG.10017	ENSSSCG00000021885	MDFIC	1.51586	0.00132731	MyoD family inhibitor domain containing
MSTRG.21705	ENSSSCG00000029174	CCDC126	1.51646	6.50011e-05	coiled-coil domain containing 126
MSTRG.5325	ENSSSCG00000029352	CCNL1	1.51777	0.024764	cyclin L1
MSTRG.20000	ENSSSCG00000008693	NOP14	1.52207	3.05704e-14	NOP14 nucleolar protein
MSTRG.3605	ENSSSCG00000021306	GJC1	1.52209	1.81141e-05	gap junction protein gamma 1
MSTRG.19678	ENSSSCG00000002311	SUSD6	1.52253	3.76571e-06	sushi domain containing 6
MSTRG.13085	ENSSSCG00000022300	MAT2A	1.52271	0.0037662	methionine adenosyltransferase 2A
MSTRG.10777	ENSSSCG00000013304	NAT10	1.52378	5.49524e-11	N-acetyltransferase 10
MSTRG.3773	ENSSSCG00000017504	CDK12	1.52464	9.49627e-09	cyclin dependent kinase 12
MSTRG.1872	ENSSSCG00000005601	HSPA5	1.52495	4.48015e-08	heat shock protein family A (Hsp70) member 5
MSTRG.14951	ENSSSCG00000038253	ZNF326	1.52516	4.52179e-08	DBIRD complex subunit ZNF326
MSTRG.10463	ENSSSCG00000027334	EIF1AD	1.52581	1.58093e-17	eukaryotic translation initiation factor 1A domain containing
MSTRG.14916	ENSSSCG00000006889	ARHGAP29	1.52639	3.79108e-06	Rho GTPase activating protein 29
MSTRG.12413	ENSSSCG00000007727	AUTS2	1.52732	2.49559e-07	activator of transcription and developmental regulator AUTS2
MSTRG.8592	ENSSSCG00000016856	C9	1.52836	0.000385069	complement C9
MSTRG.18333	ENSSSCG00000038762	BTF3L4	1.52973	1.50183e-13	basic transcription factor 3 like 4
MSTRG.6023	ENSSSCG00000012077	MX1	1.53366	0.0236686	MX dynamin like GTPase 1
MSTRG.9498	ENSSSCG00000007395	SYS1	1.53444	2.72335e-06	SYS1 golgi trafficking protein
MSTRG.5951	ENSSSCG00000041289	IL10RB	1.53541	0.0212069	interleukin 10 receptor subunit beta
MSTRG.11185	ENSSSCG00000027434	OLFM2	1.53578	0.0148876	olfactomedin 2
MSTRG.19649	ENSSSCG00000033295	EIF2S1	1.53665	6.96989e-15	eukaryotic translation initiation factor 2 subunit alpha
MSTRG.12129	ENSSSCG00000032731	NDST1	1.53757	2.73047e-07	N-deacetylase and N-sulfotransferase 1
MSTRG.9294	ENSSSCG00000040857	NA	1.53833	2.22172e-18
MSTRG.5340	ENSSSCG00000011729	NA	1.53968	0.00435318
MSTRG.208	ENSSSCG00000004138	HIVEP2	1.54159	1.30422e-05	HIVEP zinc finger 2
MSTRG.7390	ENSSSCG00000010688	MCMBP	1.5425	1.98192e-11	minichromosome maintenance complex binding protein
MSTRG.12946	ENSSSCG00000008136	RANBP2	1.54323	3.44288e-06	E3 SUMO-protein ligase RanBP2
MSTRG.14052	ENSSSCG00000024096	RIPK2	1.54453	5.97715e-06	receptor interacting serine/threonine kinase 2
MSTRG.456	ENSSSCG00000004340	FHL5	1.54541	0.0305903	four and a half LIM domains 5
MSTRG.20727	ENSSSCG00000009186	METAP1	1.54667	2.69839e-05	methionyl aminopeptidase 1
MSTRG.6969	ENSSSCG00000010327	POLR3A	1.54908	6.10128e-11	RNA polymerase III subunit A
MSTRG.14898	ENSSSCG00000006879	PTBP2	1.55044	4.48015e-08	polypyrimidine tract binding protein 2
MSTRG.9558	ENSSSCG00000032613	SNAI1	1.55097	0.0488641	snail family transcriptional repressor 1
MSTRG.8770	ENSSSCG00000037053	AK6	1.55173	1.23058e-07	adenylate kinase 6
MSTRG.14816	ENSSSCG00000006830	PSMA5	1.55184	1.62994e-08	proteasome 20S subunit alpha 5
MSTRG.524	ENSSSCG00000004392	AMD1	1.55233	3.82738e-05	adenosylmethionine decarboxylase 1
MSTRG.16251	ENSSSCG00000035967	ZC3H18	1.5561	2.49502e-41	zinc finger CCCH-type containing 18
MSTRG.10340	ENSSSCG00000036015	TSSC4	1.55967	1.67553e-10	tumor suppressing subtransferable candidate 4
MSTRG.5230	ENSSSCG00000022073	ZBTB38	1.56451	0.000161628	zinc finger and BTB domain containing 38
MSTRG.22333	ENSSSCG00000002547	NA	1.56554	1.27076e-15	kinesin light chain 1
MSTRG.5147	ENSSSCG00000027294	CDV3	1.56995	1.71129e-05	CDV3 homolog
MSTRG.22741	ENSSSCG00000012163	RPS6KA3	1.57549	1.44651e-08	ribosomal protein S6 kinase A3
MSTRG.10246	ENSSSCG00000030497	YAE1	1.57823	5.37772e-14	YAE1 maturation factor of ABCE1
MSTRG.455	ENSSSCG00000004328	MDN1	1.57829	3.06259e-08	midasin AAA ATPase 1
MSTRG.12070	ENSSSCG00000014416	TCERG1	1.57891	1.31448e-12	transcription elongation regulator 1
MSTRG.11223	ENSSSCG00000013629	SMARCA4	1.58054	5.15093e-09	SWI/SNF related, matrix associated, actin dependent regulator of chromatin, subfamily a, member 4
MSTRG.1552	ENSSSCG00000021646	KLF9	1.58424	7.76716e-05	Kruppel like factor 9
MSTRG.22861	ENSSSCG00000012271	RBM10	1.58446	1.7366e-11	RNA binding motif protein 10
MSTRG.19981	ENSSSCG00000008675	LETM1	1.58476	9.25099e-14	leucine zipper and EF-hand containing transmembrane protein 1
MSTRG.10926	ENSSSCG00000013411	WEE1	1.58555	3.86738e-05	WEE1 G2 checkpoint kinase
MSTRG.10720	ENSSSCG00000031819	TP53I11	1.58633	0.000179354	tumor protein p53 inducible protein 11
MSTRG.16931	ENSSSCG00000027426	BCL3	1.58637	0.0333817	BCL3 transcription coactivator
MSTRG.21279	ENSSSCG00000015065	BUD13	1.58793	1.08074e-24	BUD13 homolog
MSTRG.4404	ENSSSCG00000028465	ELAC2	1.58945	4.46865e-06	elaC ribonuclease Z 2
MSTRG.8557	ENSSSCG00000016828	NA	1.59047	3.53016e-06	DnaJ heat shock protein family (Hsp40) member C21
MSTRG.20584	ENSSSCG00000036213	FGF2	1.59175	3.6254e-05	fibroblast growth factor 2
MSTRG.6052	ENSSSCG00000034758	PDXK	1.5934	0.00204682	pyridoxal kinase
MSTRG.5099	ENSSSCG00000011604	CHCHD4	1.59348	1.91448e-10	coiled-coil-helix-coiled-coil-helix domain containing 4
MSTRG.16810	ENSSSCG00000027197	DYRK1B	1.5984	6.80057e-20	dual specificity tyrosine phosphorylation regulated kinase 1B
MSTRG.16426	ENSSSCG00000032908	PSMD7	1.59848	1.50004e-08	proteasome 26S subunit, non-ATPase 7
MSTRG.3231	ENSSSCG00000037561	ATP11A	1.60071	7.04577e-14	ATPase phospholipid transporting 11A
MSTRG.12440	ENSSSCG00000020808	NA	1.60079	4.10435e-07	chaperonin containing TCP1 subunit 6A
MSTRG.13007	ENSSSCG00000008180	EIF5B	1.60111	6.66136e-11	eukaryotic translation initiation factor 5B
MSTRG.17636	ENSSSCG00000025440	ELOA	1.60407	2.65553e-13	elongin A
MSTRG.21779	ENSSSCG00000029082	KMT2E	1.60412	1.97592e-06	lysine methyltransferase 2E
MSTRG.16470	ENSSSCG00000002819	ARL2BP	1.6047	2.09124e-14	ADP ribosylation factor like GTPase 2 binding protein
MSTRG.15126	ENSSSCG00000000063	POLR3H	1.60508	3.21785e-14	RNA polymerase III subunit H
MSTRG.2757	ENSSSCG00000009308	LNX2	1.60665	7.35743e-08	ligand of numb-protein X 2
MSTRG.21113	ENSSSCG00000014934	CHORDC1	1.60917	1.98096e-09	cysteine and histidine rich domain containing 1
MSTRG.2210	ENSSSCG00000010876	DESI2	1.6105	2.77207e-05	desumoylating isopeptidase 2
MSTRG.20143	ENSSSCG00000008773	PGM2	1.61079	6.14965e-09	phosphoglucomutase 2
MSTRG.11137	ENSSSCG00000013740	SYCE2	1.61333	8.01159e-07	synaptonemal complex central element protein 2
MSTRG.23476	ENSSSCG00000039998	CLIC2	1.61408	2.21922e-05	chloride intracellular channel 2
MSTRG.10702	ENSSSCG00000013263	CREB3L1	1.61417	0.00463577	cAMP responsive element binding protein 3 like 1
MSTRG.13284	ENSSSCG00000031882	PNPT1	1.61537	3.85641e-05	polyribonucleotide nucleotidyltransferase 1
MSTRG.18774	ENSSSCG00000025892	PRR3	1.61745	4.53478e-25	proline rich 3
MSTRG.8034	ENSSSCG00000016041	NA	1.61805	1.48932e-06	asparagine synthetase domain containing 1
MSTRG.4457	ENSSSCG00000037336	GID4	1.62011	1.37099e-05	GID complex subunit 4 homolog
MSTRG.14759	ENSSSCG00000006771	SLC16A1	1.62074	0.0024797	monocarboxylate transporter 1
MSTRG.14861	ENSSSCG00000006860	SLC30A7	1.62121	1.19673e-06	solute carrier family 30 member 7
MSTRG.18217	ENSSSCG00000003809	JAK1	1.62125	2.46988e-10	Janus kinase 1
MSTRG.9567	ENSSSCG00000007469	PTPN1	1.62303	0.00399514	protein tyrosine phosphatase non-receptor type 1
MSTRG.16065	ENSSSCG00000023803	ELK3	1.6238	4.85919e-05	ETS transcription factor ELK3
MSTRG.14955	ENSSSCG00000006917	LRRC8C	1.6288	8.98876e-05	leucine rich repeat containing 8 VRAC subunit C
MSTRG.21938	ENSSSCG00000015539	STX6	1.62948	1.45519e-05	syntaxin 6
MSTRG.20101	ENSSSCG00000008756	DHX15	1.63013	2.32494e-14	DEAH-box helicase 15
MSTRG.15128	ENSSSCG00000035082	PHF5A	1.63275	3.10319e-63	PHD finger protein 5A
MSTRG.11096	ENSSSCG00000013776	DDX39A	1.6328	7.29153e-08	DExD-box helicase 39A
MSTRG.15159	ENSSSCG00000000084	ATF4	1.63323	6.66657e-07	activating transcription factor 4
MSTRG.10198	ENSSSCG00000016732	TBRG4	1.63332	0.00224152	transforming growth factor beta regulator 4
MSTRG.13791	ENSSSCG00000005943	ST3GAL1	1.63527	9.41372e-05	ST3 beta-galactoside alpha-2,3-sialyltransferase 1
MSTRG.10305	ENSSSCG00000012843	PIDD1	1.6372	3.46287e-07	p53-induced death domain protein 1
MSTRG.9476	ENSSSCG00000022714	OSER1	1.63906	6.16465e-08	oxidative stress responsive serine rich 1
MSTRG.22306	ENSSSCG00000002525	TRAF3	1.64183	5.51601e-08	TNF receptor associated factor 3
MSTRG.9442	ENSSSCG00000023522	TGM2	1.64459	0.000180835	transglutaminase 2
MSTRG.4800	ENSSSCG00000011407	RASSF1	1.6461	0.000481623	Ras association domain family member 1
MSTRG.6319	ENSSSCG00000009739	NOC4L	1.64634	5.88608e-09	nucleolar complex associated 4 homolog
MSTRG.16625	ENSSSCG00000002841	N4BP1	1.64813	1.44651e-08	NEDD4 binding protein 1
MSTRG.3536	ENSSSCG00000017273	PSMD12	1.6517	3.63797e-06	proteasome 26S subunit, non-ATPase 12
MSTRG.11041	ENSSSCG00000038440	GTPBP3	1.65317	4.97663e-17	GTP binding protein 3, mitochondrial
MSTRG.7744	ENSSSCG00000015815	FGFR1	1.65508	5.49996e-06	fibroblast growth factor receptor 1
MSTRG.16441	ENSSSCG00000033741	NIP7	1.65653	8.23975e-12	nucleolar pre-rRNA processing protein NIP7
MSTRG.6800	ENSSSCG00000010187	TAF5L	1.65672	6.56652e-05	TATA-box binding protein associated factor 5 like
MSTRG.11706	ENSSSCG00000036529	NA	1.65854	5.37943e-18	RIO kinase 2
MSTRG.5956	ENSSSCG00000034624	TMEM50B	1.66322	1.1904e-07	transmembrane protein 50B
MSTRG.9607	ENSSSCG00000007503	RAE1	1.66327	2.88583e-06	ribonucleic acid export 1
MSTRG.855	ENSSSCG00000004691	EIF3J	1.66461	4.0466e-05	eukaryotic translation initiation factor 3 subunit J
MSTRG.80	ENSSSCG00000004048	TCP1	1.66467	3.7817e-07	t-complex 1
MSTRG.22071	ENSSSCG00000015611	UTP25	1.66513	5.44195e-26	UTP25 small subunit processor component
MSTRG.9483	ENSSSCG00000022998	PKIG	1.66543	0.0002239	cAMP-dependent protein kinase inhibitor gamma
MSTRG.2055	ENSSSCG00000037241	RGS2	1.66614	0.040213	regulator of G protein signaling 2
MSTRG.6488	ENSSSCG00000009886	TRAFD1	1.66746	2.71555e-06	TRAF-type zinc finger domain containing 1
MSTRG.9230	ENSSSCG00000042607	THBD	1.66784	0.00936923	thrombomodulin
MSTRG.15997	ENSSSCG00000000837	CHST11	1.66808	0.0145292	carbohydrate sulfotransferase 11
MSTRG.11923	ENSSSCG00000014304	SEC24A	1.67262	0.00015231	SEC24 homolog A, COPII coat complex component
MSTRG.21222	ENSSSCG00000015014	ZC3H12C	1.67366	1.68185e-06	zinc finger CCCH-type containing 12C
MSTRG.9348	ENSSSCG00000007247	KIF3B	1.6764	3.86089e-15	kinesin family member 3B
MSTRG.15186	ENSSSCG00000000107	NA	1.67755	8.60266e-17	casein kinase I
MSTRG.14918	ENSSSCG00000006892	DNTTIP2	1.67784	2.67949e-13	deoxynucleotidyltransferase terminal interacting protein 2
MSTRG.17229	ENSSSCG00000003288	HSPBP1	1.6782	2.6376e-13	HSPA (Hsp70) binding protein 1
MSTRG.13031	ENSSSCG00000008197	SEMA4C	1.68062	4.67741e-07	semaphorin 4C
MSTRG.10991	ENSSSCG00000025329	DDX49	1.68168	3.89452e-31	DEAD-box helicase 49
MSTRG.2145	ENSSSCG00000024484	DEGS1	1.68188	4.71941e-06	delta 4-desaturase, sphingolipid 1
MSTRG.16194	ENSSSCG00000036560	PAWR	1.68374	0.00736267	pro-apoptotic WT1 regulator
MSTRG.1764	ENSSSCG00000005460	NA	1.68405	8.22204e-07	dnaJ homolog subfamily C member 25
MSTRG.9027	ENSSSCG00000006987	SLC7A2	1.68578	2.93303e-05	solute carrier family 7 member 2
MSTRG.8259	ENSSSCG00000016192	PLCD4	1.68677	5.55597e-06	phospholipase C delta 4
MSTRG.10496	ENSSSCG00000012997	NA	1.68756	6.70638e-05	DNA polymerase alpha 2, accessory subunit
MSTRG.5293	ENSSSCG00000038366	RAP2B	1.68906	1.00979e-05	RAP2B, member of RAS oncogene family
MSTRG.17518	ENSSSCG00000022208	TNFRSF1B	1.69033	0.005508	TNF receptor superfamily member 1B
MSTRG.3913	ENSSSCG00000017607	TMEM100	1.69429	0.000227023	transmembrane protein 100
MSTRG.3537	ENSSSCG00000017274	NOL11	1.6956	2.02722e-09	nucleolar protein 11
MSTRG.12678	ENSSSCG00000007909	ABAT	1.69712	1.49321e-05	4-aminobutyrate aminotransferase
MSTRG.14535	ENSSSCG00000006561	SLC39A1	1.69831	4.24853e-10	solute carrier family 39 member 1
MSTRG.9543	ENSSSCG00000022915	DDX27	1.70007	3.08433e-19	DEAD-box helicase 27
MSTRG.1515	ENSSSCG00000005224	GLIS3	1.70278	0.00282329	GLIS family zinc finger 3
MSTRG.3608	ENSSSCG00000017330	MAP3K14	1.70459	2.37118e-05	mitogen-activated protein kinase kinase kinase 14
MSTRG.14551	ENSSSCG00000028553	ILF2	1.71109	1.40782e-22	interleukin enhancer binding factor 2
MSTRG.10716	ENSSSCG00000013273	CHST1	1.71122	0.0178445	carbohydrate sulfotransferase 1
MSTRG.526	ENSSSCG00000004394	RPF2	1.71206	1.0561e-05	ribosome production factor 2 homolog
MSTRG.9345	ENSSSCG00000007243	PLAGL2	1.71323	0.000629011	PLAG1 like zinc finger 2
MSTRG.8165	ENSSSCG00000016119	NA	1.71515	1.17122e-05	Ras association (RalGDS/AF-6) and pleckstrin homology domains 1
MSTRG.793	ENSSSCG00000004629	LYSMD2	1.71763	8.36157e-06	LysM domain containing 2
MSTRG.9367	ENSSSCG00000007272	CHMP4B	1.71824	2.52924e-14	charged multivesicular body protein 4B
MSTRG.20044	ENSSSCG00000008729	LYAR	1.72003	7.79576e-24	Ly1 antibody reactive
MSTRG.5796	ENSSSCG00000022486	CBLB	1.72163	7.38307e-07	Cbl proto-oncogene B
MSTRG.4443	ENSSSCG00000039681	B9D1	1.72355	1.70125e-05	B9 domain containing 1
MSTRG.10994	ENSSSCG00000013913	KLHL26	1.72467	0.000406333	kelch like family member 26
MSTRG.4211	ENSSSCG00000017832	METTL16	1.7253	2.16114e-10	methyltransferase like 16
MSTRG.23129	ENSSSCG00000012481	TSPAN6	1.72615	7.45362e-06	tetraspanin 6
MSTRG.13821	ENSSSCG00000005965	MYC	1.72915	0.0311657	MYC proto-oncogene, bHLH transcription factor
MSTRG.12639	ENSSSCG00000021118	GSPT1	1.7318	1.63086e-12	G1 to S phase transition 1
MSTRG.21120	ENSSSCG00000024933	SLC36A4	1.7337	5.42467e-05	solute carrier family 36 member 4
MSTRG.15530	ENSSSCG00000031580	LLPH	1.73542	5.44195e-26	LLP homolog, long-term synaptic facilitation factor
MSTRG.10775	ENSSSCG00000013303	ABTB2	1.73545	0.00264131	ankyrin repeat and BTB domain containing 2
MSTRG.5268	ENSSSCG00000011704	WWTR1	1.73656	9.59008e-08	WW domain containing transcription regulator 1
MSTRG.18007	ENSSSCG00000003707	NPC1	1.74091	4.67741e-07	NPC intracellular cholesterol transporter 1
MSTRG.20990	ENSSSCG00000027506	POLD3	1.74394	2.35256e-12	DNA polymerase delta 3, accessory subunit
MSTRG.15609	ENSSSCG00000037732	SINHCAF	1.74458	2.26191e-23	SIN3-HDAC complex associated factor
MSTRG.1753	ENSSSCG00000005457	LPAR1	1.74571	7.98672e-07	lysophosphatidic acid receptor 1
MSTRG.8931	ENSSSCG00000035676	G3BP1	1.74652	9.59284e-32	G3BP stress granule assembly factor 1
MSTRG.22553	ENSSSCG00000005838	TRAF2	1.75071	1.4518e-13	TNF receptor associated factor 2
MSTRG.17856	ENSSSCG00000031631	GNL2	1.75089	1.41509e-14	G protein nucleolar 2
MSTRG.5856	ENSSSCG00000012006	NA	1.75139	0.000442927	multidrug resistance-associated protein 1
MSTRG.7388	ENSSSCG00000010686	BAG3	1.75244	0.000857434	BAG cochaperone 3
MSTRG.9551	ENSSSCG00000007465	B4GALT5	1.75394	6.69536e-05	beta-1,4-galactosyltransferase 5
MSTRG.2492	ENSSSCG00000011051	HSPA14	1.75506	1.25473e-12	heat shock protein family A (Hsp70) member 14
MSTRG.22879	ENSSSCG00000021591	RBM3	1.75684	2.80598e-06	RNA binding motif protein 3
MSTRG.16383	ENSSSCG00000031462	NA	1.75709	5.27452e-07
MSTRG.4182	ENSSSCG00000039412	DOC2B	1.75819	0.0025101	double C2 domain beta
MSTRG.4287	ENSSSCG00000017920	NA	1.75985	1.87519e-11	C-X-C motif chemokine ligand 16
MSTRG.17735	ENSSSCG00000027686	YTHDF2	1.76792	4.70243e-13	YTH N6-methyladenosine RNA binding protein 2
MSTRG.4881	ENSSSCG00000011465	PDE12	1.76804	1.68821e-09	phosphodiesterase 12
MSTRG.3692	ENSSSCG00000017403	STAT3	1.76968	1.44134e-07	signal transducer and activator of transcription 3
MSTRG.3454	ENSSSCG00000017218	CDR2L	1.77098	7.31088e-06	cerebellar degeneration related protein 2 like
MSTRG.20760	ENSSSCG00000009216	SPP1	1.77234	0.0068353	secreted phosphoprotein 1
MSTRG.20888	ENSSSCG00000024693	MRPL17	1.77318	2.34648e-08	mitochondrial ribosomal protein L17
MSTRG.12771	ENSSSCG00000037686	TBL3	1.77336	1.47744e-40	transducin beta like 3
MSTRG.6693	ENSSSCG00000036472	HIC2	1.77367	9.15937e-06	HIC ZBTB transcriptional repressor 2
MSTRG.3540	ENSSSCG00000029005	KPNA2	1.77505	5.1222e-05	karyopherin subunit alpha 2
MSTRG.20234	ENSSSCG00000008841	PDGFRA	1.77555	1.62663e-05	platelet derived growth factor receptor alpha
MSTRG.18907	ENSSSCG00000032242	NA	1.7762	0.000944575	high mobility group AT-hook 1
MSTRG.13629	ENSSSCG00000008635	NOL10	1.7815	1.8665e-12	nucleolar protein 10
MSTRG.143	ENSSSCG00000004092	MTHFD1L	1.78575	5.45008e-07	methylenetetrahydrofolate dehydrogenase (NADP+ dependent) 1 like
MSTRG.13428	ENSSSCG00000008493	CEBPZ	1.78707	9.33592e-11	CCAAT enhancer binding protein zeta
MSTRG.13512	ENSSSCG00000008550	SLC5A6	1.78785	4.144e-05	solute carrier family 5 member 6
MSTRG.6328	ENSSSCG00000009746	RAN	1.78888	4.21095e-15	RAN, member RAS oncogene family
MSTRG.1560	ENSSSCG00000024257	CEMIP2	1.78929	0.000342842	cell migration inducing hyaluronidase 2
MSTRG.8824	ENSSSCG00000027378	SH3PXD2B	1.79169	0.000179609	SH3 and PX domains 2B
MSTRG.16247	ENSSSCG00000035230	PIEZO1	1.79212	6.50035e-09	piezo type mechanosensitive ion channel component 1
MSTRG.6210	ENSSSCG00000033325	TRIM35	1.79257	2.02619e-07	tripartite motif containing 35
MSTRG.11469	ENSSSCG00000013421	PTBP1	1.7966	3.88449e-05	polypyrimidine tract binding protein 1
MSTRG.21100	ENSSSCG00000014921	PRSS23	1.80212	0.0109152	serine protease 23
MSTRG.8974	ENSSSCG00000017104	NSUN2	1.80394	7.31152e-18	NOP2/Sun RNA methyltransferase 2
MSTRG.2764	ENSSSCG00000028065	USPL1	1.80418	4.04843e-25	ubiquitin specific peptidase like 1
MSTRG.19594	ENSSSCG00000002245	KATNBL1	1.80731	0.00204268	katanin regulatory subunit B1 like 1
MSTRG.8203	ENSSSCG00000024696	CCNYL1	1.80888	3.37823e-07	cyclin Y like 1
MSTRG.19430	ENSSSCG00000002020	NA	1.80964	2.94766e-27	neuroguidin
MSTRG.14144	ENSSSCG00000006197	SULF1	1.81165	0.000594767	sulfatase 1
MSTRG.196	ENSSSCG00000004128	ZC2HC1B	1.81352	4.54456e-14	zinc finger C2HC-type containing 1B
MSTRG.11788	ENSSSCG00000040617	TNFAIP8	1.81399	0.00372416	TNF alpha induced protein 8
MSTRG.6157	ENSSSCG00000009622	POLR3D	1.81518	2.5505e-07	RNA polymerase III subunit D
MSTRG.1962	ENSSSCG00000005680	PRRX2	1.81588	0.0218454	paired related homeobox 2
MSTRG.7270	ENSSSCG00000010597	TAF5	1.81847	2.17031e-21	TATA-box binding protein associated factor 5
MSTRG.8661	ENSSSCG00000016892	FST	1.81853	0.0119295	follistatin
MSTRG.18562	ENSSSCG00000001024	RIOK1	1.81904	6.64344e-14	RIO kinase 1
MSTRG.8037	ENSSSCG00000016036	WDR75	1.81965	2.86207e-23	WD repeat domain 75
MSTRG.10977	ENSSSCG00000013938	GATAD2A	1.81967	9.61249e-09	GATA zinc finger domain containing 2A
MSTRG.18872	ENSSSCG00000001486	LRRC1	1.81968	0.00127393	leucine rich repeat containing 1
MSTRG.10587	ENSSSCG00000013073	FADS3	1.82276	5.3372e-05	fatty acid desaturase 3
MSTRG.17960	ENSSSCG00000003694	EMILIN2	1.82296	8.81617e-06	elastin microfibril interfacer 2
MSTRG.9138	ENSSSCG00000007046	TRMT6	1.82299	1.13828e-13	tRNA methyltransferase 6
MSTRG.2084	ENSSSCG00000027846	RRP15	1.8232	9.01673e-14	ribosomal RNA processing 15 homolog
MSTRG.18527	ENSSSCG00000025582	NA	1.8235	0.000372489	PX domain containing 1
MSTRG.9393	ENSSSCG00000022864	EIF6	1.82516	1.12004e-21	eukaryotic translation initiation factor 6
MSTRG.2413	ENSSSCG00000020705	MAP3K8	1.82649	0.0328456	mitogen-activated protein kinase kinase kinase 8
MSTRG.22101	ENSSSCG00000038506	NA	1.82689	0.000294408	CD46 molecule, complement regulatory protein
MSTRG.20284	ENSSSCG00000008890	TMA16	1.83127	1.48683e-11	translation machinery associated 16 homolog
MSTRG.4131	ENSSSCG00000038650	TLCD1	1.83251	3.65373e-14	TLC domain containing 1
MSTRG.5042	ENSSSCG00000011570	IRAK2	1.83273	0.0045465	interleukin 1 receptor associated kinase 2
MSTRG.7143	ENSSSCG00000010484	NOC3L	1.83464	1.49802e-14	NOC3 like DNA replication regulator
MSTRG.6490	ENSSSCG00000009887	NAA25	1.83783	1.67437e-12	N(alpha)-acetyltransferase 25, NatB auxiliary subunit
MSTRG.16997	ENSSSCG00000003105	SLC1A5	1.83836	0.00402791	solute carrier family 1 member 5
MSTRG.10268	ENSSSCG00000032591	NA	1.84227	0.00147224	interferon-induced transmembrane protein 1-like
MSTRG.15993	ENSSSCG00000027792	C12orf45	1.84256	7.12674e-13	chromosome 5 C12orf45 homolog
MSTRG.6643	ENSSSCG00000010032	PISD	1.84411	6.64344e-14	phosphatidylserine decarboxylase
MSTRG.12119	ENSSSCG00000022741	PDGFRB	1.8453	6.86322e-07	platelet derived growth factor receptor beta
MSTRG.4494	ENSSSCG00000026622	EAF1	1.84554	4.77451e-06	ELL associated factor 1
MSTRG.15258	ENSSSCG00000000171	CKAP4	1.84819	2.73321e-08	cytoskeleton associated protein 4
MSTRG.1717	ENSSSCG00000005423	ABCA1	1.85023	1.02625e-07	ATP binding cassette subfamily A member 1
MSTRG.774	ENSSSCG00000024983	RSL24D1	1.85269	3.49765e-19	ribosomal L24 domain containing 1
MSTRG.12662	ENSSSCG00000037065	EMP2	1.85475	1.33647e-10	epithelial membrane protein 2
MSTRG.9577	ENSSSCG00000007477	NFATC2	1.85815	0.00966747	nuclear factor of activated T cells 2
MSTRG.1766	ENSSSCG00000022780	UGCG	1.85998	0.00103125	UDP-glucose ceramide glucosyltransferase
MSTRG.2742	ENSSSCG00000009298	CDK8	1.86537	1.09549e-12	cyclin dependent kinase 8
MSTRG.11003	ENSSSCG00000040181	ELL	1.86779	0.000387697	elongation factor for RNA polymerase II
MSTRG.2028	ENSSSCG00000038459	SURF2	1.86783	2.38867e-07	surfeit 2
MSTRG.81	ENSSSCG00000004049	ACAT2	1.86818	0.00382598	acetyl-CoA acetyltransferase 2
MSTRG.4791	ENSSSCG00000011398	SEMA3F	1.87003	0.000198928	semaphorin 3F
MSTRG.18730	ENSSSCG00000038191	ABT1	1.87081	7.12674e-13	activator of basal transcription 1
MSTRG.22532	ENSSSCG00000036027	TPRN	1.87159	2.78703e-13	taperin
MSTRG.11460	ENSSSCG00000039551	RNF126	1.87179	3.84073e-18	ring finger protein 126
MSTRG.16206	ENSSSCG00000000951	CSRP2	1.87573	0.00853609	cysteine and glycine rich protein 2
MSTRG.6359	ENSSSCG00000009777	KMT5A	1.87768	7.12147e-15	lysine methyltransferase 5A
MSTRG.142	ENSSSCG00000031733	AKAP12	1.87979	9.96147e-06	A-kinase anchoring protein 12
MSTRG.23012	ENSSSCG00000032728	EFNB1	1.88031	2.05843e-05	ephrin B1
MSTRG.21018	ENSSSCG00000014869	LRRC32	1.88312	0.00109806	leucine rich repeat containing 32
MSTRG.21922	ENSSSCG00000015525	TOR3A	1.88353	2.90497e-08	torsin family 3 member A
MSTRG.14859	ENSSSCG00000006859	DPH5	1.88422	1.69734e-06	diphthamide biosynthesis 5
MSTRG.17364	ENSSSCG00000022151	B3GALT6	1.88422	1.61791e-06	beta-1,3-galactosyltransferase 6
MSTRG.21028	ENSSSCG00000014871	TSKU	1.88763	0.00230457	tsukushi, small leucine rich proteoglycan
MSTRG.6055	ENSSSCG00000021698	RRP1B	1.88855	1.06709e-17	ribosomal RNA processing 1B
MSTRG.15716	ENSSSCG00000036787	APOLD1	1.88954	0.0350342	apolipoprotein L domain containing 1
MSTRG.11382	ENSSSCG00000013478	DOHH	1.891	1.99122e-15	deoxyhypusine hydroxylase
MSTRG.1509	ENSSSCG00000005217	RCL1	1.89786	2.00437e-18	RNA terminal phosphate cyclase like 1
MSTRG.16855	ENSSSCG00000003015	EXOSC5	1.89903	5.33896e-09	exosome component 5
MSTRG.3125	ENSSSCG00000009509	IPO5	1.90268	9.68019e-11	importin 5
MSTRG.8481	ENSSSCG00000016381	SNED1	1.90549	1.3524e-06	sushi, nidogen and EGF like domains 1
MSTRG.9457	ENSSSCG00000007355	TOP1	1.90626	1.42436e-05	DNA topoisomerase I
MSTRG.1856	ENSSSCG00000005587	NEK6	1.90714	2.52631e-09	NIMA related kinase 6
MSTRG.2497	ENSSSCG00000011056	FRMD4A	1.90728	1.93779e-11	FERM domain containing 4A
MSTRG.23262	ENSSSCG00000012620	NKRF	1.90754	9.1127e-07	NFKB repressing factor
MSTRG.5221	ENSSSCG00000011676	NA	1.91316	4.73619e-07	ATPase Na+/K+ transporting subunit beta 3
MSTRG.22580	ENSSSCG00000036062	RNF122	1.91435	0.000971239	ring finger protein 122
MSTRG.3986	ENSSSCG00000017668	VMP1	1.92121	0.00229347	vacuole membrane protein 1
MSTRG.7708	ENSSSCG00000034012	CASP3	1.92156	1.28346e-09	caspase 3
MSTRG.23259	ENSSSCG00000012623	SLC25A5	1.92301	2.49263e-13	solute carrier family 25 member 5
MSTRG.17474	ENSSSCG00000035940	SPSB1	1.92534	0.00287418	splA/ryanodine receptor domain and SOCS box containing 1
MSTRG.1363	ENSSSCG00000005096	HIF1A	1.92587	1.37545e-05	hypoxia inducible factor 1 subunit alpha
MSTRG.1542	ENSSSCG00000005247	NA	1.92634	8.47205e-09	tight junction protein 2
MSTRG.12891	ENSSSCG00000008098	POLR1B	1.93	4.42235e-10	RNA polymerase I subunit B
MSTRG.13324	ENSSSCG00000008437	SOCS5	1.93204	1.27101e-09	suppressor of cytokine signaling 5
MSTRG.6978	ENSSSCG00000010329	ZMIZ1	1.93355	2.26039e-13	zinc finger MIZ-type containing 1
MSTRG.22747	ENSSSCG00000012166	SMS	1.93366	3.39229e-08	spermine synthase
MSTRG.4517	ENSSSCG00000011208	ZNF385D	1.93392	0.000352138	zinc finger protein 385D
MSTRG.6022	ENSSSCG00000012076	MX2	1.94126	0.000735381	Interferon-induced GTP-binding protein Mx2
MSTRG.19995	ENSSSCG00000008691	TNIP2	1.94266	3.32308e-06	TNFAIP3 interacting protein 2
MSTRG.6723	ENSSSCG00000010118	HIRA	1.94648	4.87891e-26	protein HIRA
MSTRG.11827	ENSSSCG00000022402	GRAMD2B	1.94975	0.00549755	GRAM domain containing 2B
MSTRG.5954	ENSSSCG00000034378	IFNGR2	1.95076	1.66207e-05	interferon gamma receptor 2
MSTRG.15737	ENSSSCG00000000635	MAGOHB	1.95111	2.00616e-21	mago homolog B, exon junction complex subunit
MSTRG.11994	ENSSSCG00000014362	HBEGF	1.9528	0.00357422	heparin binding EGF like growth factor
MSTRG.21798	ENSSSCG00000015435	NAMPT	1.96129	3.38875e-05	nicotinamide phosphoribosyltransferase
MSTRG.4311	ENSSSCG00000038359	NA	1.96746	1.51962e-26	eukaryotic translation initiation factor 5A
MSTRG.18046	ENSSSCG00000003730	RNF138	1.97298	8.8044e-19	ring finger protein 138
MSTRG.10551	ENSSSCG00000022404	SLC3A2	1.97428	1.92364e-12	solute carrier family 3 member 2
MSTRG.9237	ENSSSCG00000031219	NAPB	1.97441	3.46411e-07	NSF attachment protein beta
MSTRG.611	ENSSSCG00000037674	NA	1.97654	0.000729765
MSTRG.344	ENSSSCG00000004244	MAN1A1	1.97764	3.30001e-05	mannosidase alpha class 1A member 1
MSTRG.5227	ENSSSCG00000011670	PXYLP1	1.97767	6.6563e-06	2-phosphoxylose phosphatase 1
MSTRG.11519	ENSSSCG00000039635	NA	1.98376	8.06228e-15	NHP2 ribonucleoprotein
MSTRG.8693	ENSSSCG00000016916	IL6ST	1.98392	9.97426e-10	interleukin 6 signal transducer
MSTRG.21676	ENSSSCG00000025298	TWISTNB	1.98405	2.99581e-20	TWIST neighbor
MSTRG.6320	ENSSSCG00000028735	DDX51	1.98543	7.46878e-24	DEAD-box helicase 51
MSTRG.3907	ENSSSCG00000017593	UTP18	1.98732	1.26633e-47	UTP18 small subunit processome component
MSTRG.8374	ENSSSCG00000016275	NCL	1.98907	7.34066e-20	nucleolin
MSTRG.12280	ENSSSCG00000033356	RRN3	1.99477	2.71801e-16	RRN3 homolog, RNA polymerase I transcription factor
MSTRG.19042	ENSSSCG00000001679	XPO5	1.99503	6.83265e-15	exportin 5
MSTRG.3897	ENSSSCG00000038348	NME1	1.99579	1.76875e-11	NME/NM23 nucleoside diphosphate kinase 1
MSTRG.6578	ENSSSCG00000009967	PITPNB	1.99933	1.06558e-16	phosphatidylinositol transfer protein beta
MSTRG.1980	ENSSSCG00000005704	EXOSC2	2.0022	2.91973e-37	exosome component 2
MSTRG.12176	ENSSSCG00000039390	EIF3B	2.00304	4.53433e-28	eukaryotic translation initiation factor 3 subunit B
MSTRG.4178	ENSSSCG00000017806	MRM3	2.00604	2.29129e-05	mitochondrial rRNA methyltransferase 3
MSTRG.8200	ENSSSCG00000036466	METTL21A	2.00605	1.20335e-24	methyltransferase like 21A
MSTRG.16835	ENSSSCG00000023228	NA	2.00722	1.46985e-08	NUMB like endocytic adaptor protein
MSTRG.84	ENSSSCG00000004050	WTAP	2.00792	1.53955e-06	WT1 associated protein
MSTRG.11445	ENSSSCG00000030042	SBNO2	2.0094	0.00214752	strawberry notch homolog 2
MSTRG.6623	ENSSSCG00000010009	GAL3ST1	2.01168	3.29456e-35	galactose-3-O-sulfotransferase 1
MSTRG.14242	ENSSSCG00000039568	SNAI2	2.01388	0.00114357	Sus scrofa snail family transcriptional repressor 2 (SNAI2), mRNA.
MSTRG.11981	ENSSSCG00000014351	NA	2.01532	1.77966e-10	endothelial cell surface expressed chemotaxis and apoptosis regulator
MSTRG.9233	ENSSSCG00000007119	NXT1	2.01555	1.54551e-15	nuclear transport factor 2 like export factor 1
MSTRG.20640	ENSSSCG00000009129	TIFA	2.01573	0.00498524	TRAF interacting protein with forkhead associated domain
MSTRG.14717	ENSSSCG00000006727	WDR3	2.01668	1.96949e-16	WD repeat domain 3
MSTRG.6348	ENSSSCG00000009759	SCARB1	2.01857	3.40502e-05	scavenger receptor class B member 1
MSTRG.2675	ENSSSCG00000029602	WDR37	2.02496	6.49335e-12	WD repeat domain 37
MSTRG.10712	ENSSSCG00000013267	PEX16	2.0265	1.54936e-23	peroxisomal biogenesis factor 16
MSTRG.2625	ENSSSCG00000011133	PFKFB3	2.02669	0.0165286	6-phosphofructo-2-kinase/fructose-2,6-biphosphatase 3
MSTRG.1522	ENSSSCG00000005227	PUM3	2.02852	9.84796e-23	pumilio RNA binding family member 3
MSTRG.341	ENSSSCG00000004241	GJA1	2.02892	3.48003e-05	gap junction protein alpha 1
MSTRG.21173	ENSSSCG00000027529	BIRC3	2.03022	0.0004907	baculoviral IAP repeat-containing protein 2
MSTRG.8177	ENSSSCG00000026383	NRP2	2.03303	1.28539e-11	neuropilin 2
MSTRG.20367	ENSSSCG00000028466	UTP3	2.0337	1.27153e-13	UTP3 small subunit processome component
MSTRG.18205	ENSSSCG00000003805	PDE4B	2.03419	0.00197114	phosphodiesterase 4B
MSTRG.20279	ENSSSCG00000008887	NAF1	2.03864	9.4005e-17	nuclear assembly factor 1 ribonucleoprotein
MSTRG.2752	ENSSSCG00000039890	RASL11A	2.03929	0.0012227	RAS like family 11 member A
MSTRG.4498	ENSSSCG00000011194	ANKRD28	2.03934	6.24119e-09	ankyrin repeat domain 28
MSTRG.16386	ENSSSCG00000002716	MLKL	2.03936	2.18094e-07	mixed lineage kinase domain like pseudokinase
MSTRG.4410	ENSSSCG00000034049	NA	2.04092	3.30373e-05	tripartite motif containing 16
MSTRG.1002	ENSSSCG00000004825	CHSY1	2.04153	0.00108252	chondroitin sulfate synthase 1
MSTRG.11518	ENSSSCG00000014031	NA	2.04455	1.04816e-11	heterogeneous nuclear ribonucleoprotein A/B
MSTRG.20051	ENSSSCG00000021515	HS3ST1	2.04486	0.000104071	heparan sulfate-glucosamine 3-sulfotransferase 1
MSTRG.10001	ENSSSCG00000016629	ST7	2.04521	4.11646e-11	suppression of tumorigenicity 7
MSTRG.14765	ENSSSCG00000006777	NA	2.04539	3.87032e-09	ras homolog family member C
MSTRG.11351	ENSSSCG00000013508	SH3GL1	2.04563	2.36935e-32	SH3 domain containing GRB2 like 1, endophilin A2
MSTRG.15513	ENSSSCG00000029815	SRGAP1	2.04607	5.6404e-11	SLIT-ROBO Rho GTPase activating protein 1
MSTRG.8923	ENSSSCG00000017066	GEMIN5	2.0479	1.9333e-13	gem nuclear organelle associated protein 5
MSTRG.6057	ENSSSCG00000037061	RRP1	2.05156	6.02582e-18	ribosomal RNA processing 1
MSTRG.21927	ENSSSCG00000021464	SOAT1	2.05533	1.87428e-07	sterol O-acyltransferase 1
MSTRG.12152	ENSSSCG00000007542	PRKAR1B	2.05722	2.68331e-14	protein kinase cAMP-dependent type I regulatory subunit beta
MSTRG.14671	ENSSSCG00000006696	GJA5	2.0577	1.49567e-06	gap junction protein alpha 5
MSTRG.12886	ENSSSCG00000032288	SLC20A1	2.05897	7.62234e-06	solute carrier family 20 member 1
MSTRG.21526	ENSSSCG00000015649	DYRK3	2.05993	1.90288e-05	dual specificity tyrosine phosphorylation regulated kinase 3
MSTRG.17464	ENSSSCG00000022343	ENO1	2.06012	7.81666e-09	enolase 1
MSTRG.17352	ENSSSCG00000035420	HES4	2.06207	1.036e-05	hes family bHLH transcription factor 4
MSTRG.4683	ENSSSCG00000011290	HIGD1A	2.06283	8.24271e-05	HIG1 hypoxia inducible domain family member 1A
MSTRG.7684	ENSSSCG00000015770	VEGFC	2.06414	2.32399e-06	vascular endothelial growth factor C
MSTRG.5487	ENSSSCG00000021319	ALG3	2.06572	5.33749e-25	calcium/calmodulin dependent protein kinase II inhibitor 2
MSTRG.12329	ENSSSCG00000034347	TRIM56	2.06629	4.56672e-11	tripartite motif containing 56
MSTRG.16941	ENSSSCG00000038879	RELB	2.06835	1.60081e-09	RELB proto-oncogene, NF-kB subunit
MSTRG.22903	ENSSSCG00000012293	PRICKLE3	2.06897	1.18616e-10	prickle planar cell polarity protein 3
MSTRG.6468	ENSSSCG00000009865	TBX3	2.06926	3.37859e-05	T-box transcription factor 3
MSTRG.13866	ENSSSCG00000005992	SHAS2	2.07185	0.00264654	hyaluronan synthase 2
MSTRG.11402	ENSSSCG00000022689	GADD45B	2.07431	0.00801881	growth arrest and DNA damage inducible beta
MSTRG.11687	ENSSSCG00000039731	NA	2.07872	0.000119222	glutaredoxin
MSTRG.8420	ENSSSCG00000016322	ACKR3	2.08251	6.15725e-06	atypical chemokine receptor 3
MSTRG.2991	ENSSSCG00000009420	NUFIP1	2.08459	6.08713e-14	nuclear FMR1 interacting protein 1
MSTRG.12766	ENSSSCG00000023400	ZNF598	2.08562	8.19813e-16	zinc finger protein 598
MSTRG.3413	ENSSSCG00000017178	SPHK1	2.08659	0.00155164	sphingosine kinase 1
MSTRG.18319	ENSSSCG00000027119	SELRC1	2.08912	0.000159002	Sel1 repeat containing 1
MSTRG.11961	ENSSSCG00000014337	ETF1	2.09014	1.27049e-09	eukaryotic translation termination factor 1
MSTRG.416	ENSSSCG00000004294	SYNCRIP	2.09142	3.81759e-16	synaptotagmin binding cytoplasmic RNA interacting protein
MSTRG.17990	ENSSSCG00000003701	SNRPD1	2.09148	1.76916e-20	small nuclear ribonucleoprotein D1 polypeptide
MSTRG.6178	ENSSSCG00000009626	SORBS3	2.09425	5.89793e-08	sorbin and SH3 domain containing 3
MSTRG.1502	ENSSSCG00000005215	JAK2	2.09798	0.000168185	Janus kinase 2
MSTRG.6755	ENSSSCG00000010145	HEATR1	2.10016	9.51558e-22	HEAT repeat containing 1
MSTRG.4329	ENSSSCG00000017962	KDM6B	2.11023	0.000825066	lysine demethylase 6B
MSTRG.13677	ENSSSCG00000034031	ZNF16	2.11152	2.38278e-36	zinc finger protein 250
MSTRG.17789	ENSSSCG00000030369	YARS1	2.11202	1.35266e-21	tyrosyl-tRNA synthetase 1
MSTRG.1778	ENSSSCG00000005472	SLC46A2	2.11266	0.00470372	solute carrier family 46 member 2
MSTRG.1339	ENSSSCG00000005087	SIX1	2.11543	0.00148983	SIX homeobox 1
MSTRG.9524	ENSSSCG00000035078	CD40	2.11627	0.000185461	CD40 molecule
MSTRG.13203	ENSSSCG00000008352	PNO1	2.11905	1.19289e-13	partner of NOB1 homolog
MSTRG.1152	ENSSSCG00000004952	SMAD3	2.13437	1.27859e-10	SMAD family member 3
MSTRG.15413	ENSSSCG00000000368	MMP19	2.13617	0.00122597	matrix metallopeptidase 19
MSTRG.7316	ENSSSCG00000031789	ACSL5	2.14216	4.09275e-10	acyl-CoA synthetase long chain family member 5
MSTRG.19259	ENSSSCG00000042572	IMP3	2.14273	4.97618e-14	IMP U3 small nucleolar ribonucleoprotein 3
MSTRG.19147	ENSSSCG00000037209	TLNRD1	2.14325	7.58015e-06	talin rod domain containing 1
MSTRG.11932	ENSSSCG00000014310	CXCL14	2.14518	0.00504798	C-X-C motif chemokine ligand 14
MSTRG.19288	ENSSSCG00000023165	SEMA7A	2.148	0.00204311	semaphorin 7A (John Milton Hagen blood group)
MSTRG.10762	ENSSSCG00000028338	PAMR1	2.14844	9.03847e-06	peptidase domain containing associated with muscle regeneration 1
MSTRG.688	ENSSSCG00000004542	NARS1	2.14982	3.74543e-21	asparaginyl-tRNA synthetase 1
MSTRG.1029	ENSSSCG00000005786	SNRPA1	2.15107	4.84305e-11	small nuclear ribonucleoprotein polypeptide A'
MSTRG.17361	ENSSSCG00000040575	ISG15	2.1527	0.00271771	ISG15 ubiquitin like modifier
MSTRG.12401	ENSSSCG00000007719	NA	2.1529	2.60754e-07	CAP-Gly domain containing linker protein 2
MSTRG.17862	ENSSSCG00000040425	YRDC	2.15787	5.47659e-15	yrdC N6-threonylcarbamoyltransferase domain containing
MSTRG.4398	ENSSSCG00000037832	PMP22	2.15905	8.50518e-08	peripheral myelin protein 22
MSTRG.8158	ENSSSCG00000016116	WDR12	2.16171	2.18604e-16	WD repeat domain 12
MSTRG.16451	ENSSSCG00000018018	NA	2.16588	8.31241e-15
MSTRG.11108	ENSSSCG00000013766	IL27RA	2.18271	8.10358e-08	interleukin 27 receptor subunit alpha
MSTRG.11571	ENSSSCG00000014072	ENC1	2.18914	0.000157542	ectodermal-neural cortex 1
MSTRG.1750	ENSSSCG00000005453	NA	2.19802	1.51756e-07	thioredoxin
MSTRG.8555	ENSSSCG00000016827	BRIX1	2.2047	2.73933e-15	biogenesis of ribosomes BRX1
MSTRG.1250	ENSSSCG00000005027	FRMD6	2.20538	5.65732e-05	FERM domain containing 6
MSTRG.16799	ENSSSCG00000010706	SAMD4B	2.20895	2.31259e-10	sterile alpha motif domain containing 4B
MSTRG.15767	ENSSSCG00000040743	M6PR	2.21165	9.59285e-22	mannose-6-phosphate receptor, cation dependent
MSTRG.20658	ENSSSCG00000009137	GAR1	2.21323	2.86207e-23	GAR1 ribonucleoprotein
MSTRG.20503	ENSSSCG00000009042	OTUD4	2.21385	2.12197e-31	OTU deubiquitinase 4
MSTRG.817	ENSSSCG00000004651	GALK2	2.21387	3.84288e-11	fibroblast growth factor 7
MSTRG.17907	ENSSSCG00000021738	PTPN2	2.21505	1.28327e-14	protein tyrosine phosphatase non-receptor type 2
MSTRG.17115	ENSSSCG00000040236	NA	2.21544	3.70637e-44	cytosolic thiouridylase subunit 1
MSTRG.3880	ENSSSCG00000028019	LRRC59	2.21709	2.05418e-08	leucine rich repeat containing 59
MSTRG.4019	ENSSSCG00000017693	AATF	2.22027	1.99898e-19	apoptosis antagonizing transcription factor
MSTRG.12570	ENSSSCG00000007840	POLR3E	2.22104	4.39376e-23	RNA polymerase III subunit E
MSTRG.1662	ENSSSCG00000005358	NA	2.22185	1.18218e-08	SH2 domain containing adaptor protein B
MSTRG.19420	ENSSSCG00000001990	NOP9	2.22241	4.69681e-48	NOP9 nucleolar protein
MSTRG.6968	ENSSSCG00000026268	DLG5	2.22949	4.48397e-09	discs large MAGUK scaffold protein 5
MSTRG.2254	ENSSSCG00000010911	ZNF281	2.23925	1.67247e-09	zinc finger protein 281
MSTRG.18634	ENSSSCG00000001073	TPMT	2.24058	8.64171e-09	thiopurine S-methyltransferase
MSTRG.17440	ENSSSCG00000030253	NOL9	2.25195	5.21314e-18	nucleolar protein 9
MSTRG.6061	ENSSSCG00000029627	NA	2.25411	1.0973e-33	PWP2 small subunit processome component
MSTRG.8023	ENSSSCG00000025134	FAM171B	2.25637	1.6477e-06	family with sequence similarity 171 member B
MSTRG.21323	ENSSSCG00000042208	H2AX	2.25678	0.00549627	histone H2AX
MSTRG.8841	ENSSSCG00000016998	NPM1	2.25975	1.68069e-24	nucleophosmin 1
MSTRG.5722	ENSSSCG00000011912	QTRT2	2.25978	6.04765e-25	queuine tRNA-ribosyltransferase accessory subunit 2
MSTRG.16955	ENSSSCG00000020754	CD3EAP	2.26036	2.70054e-12	CD3e molecule associated protein
MSTRG.10410	ENSSSCG00000012915	NA	2.26056	0.00555777	cardiotrophin like cytokine factor 1
MSTRG.8127	ENSSSCG00000026940	CASP10	2.26087	2.96558e-05	caspase 10
MSTRG.1493	ENSSSCG00000005203	IL33	2.26097	7.0757e-08	interleukin 33
MSTRG.1005	ENSSSCG00000004830	NA	2.2639	0.000382031	ATPase phospholipid transporting 10A (putative)
MSTRG.12640	ENSSSCG00000023984	RSL1D1	2.26973	3.5521e-15	ribosomal L1 domain containing 1
MSTRG.8563	ENSSSCG00000016832	IL7R	2.27493	0.00609752	interleukin 7 receptor
MSTRG.11688	ENSSSCG00000014168	ELL2	2.27722	0.0111445	elongation factor for RNA polymerase II 2
MSTRG.23212	ENSSSCG00000037591	AMMECR1	2.27815	4.20482e-13	AMMECR nuclear protein 1
MSTRG.7295	ENSSSCG00000040815	DUSP5	2.2783	0.0224168	dual specificity phosphatase 5
MSTRG.4817	ENSSSCG00000023177	RRP9	2.28255	4.36427e-13	ribosomal RNA processing 9, U3 small nucleolar RNA binding protein
MSTRG.6471	ENSSSCG00000009868	RBM19	2.28461	8.79713e-29	RNA binding motif protein 19
MSTRG.15708	ENSSSCG00000036723	EMP1	2.29002	0.000543242	epithelial membrane protein 1
MSTRG.6891	ENSSSCG00000036152	TSPAN15	2.295	3.74244e-08	tetraspanin 15
MSTRG.5933	ENSSSCG00000029392	HUNK	2.29603	4.36476e-05	hormonally up-regulated Neu-associated kinase
MSTRG.17796	ENSSSCG00000025206	RNF19B	2.29637	2.70397e-05	ring finger protein 19B
MSTRG.17922	ENSSSCG00000038992	TUBB6	2.29831	0.00165809	tubulin beta 6 class V
MSTRG.1100	ENSSSCG00000026454	PMAIP1	2.30561	0.000203289	phorbol-12-myristate-13-acetate-induced protein 1
MSTRG.18023	ENSSSCG00000003718	TAF4B	2.30701	1.73748e-12	TATA-box binding protein associated factor 4b
MSTRG.20674	ENSSSCG00000009151	CYP2U1	2.30965	2.86343e-13	cytochrome P450 2U1
MSTRG.542	ENSSSCG00000004420	TRAF3IP2	2.32017	2.14305e-12	TRAF3 interacting protein 2
MSTRG.12162	ENSSSCG00000007557	MICALL2	2.3218	4.58456e-07	MICAL like 2
MSTRG.15293	ENSSSCG00000025114	FMNL3	2.32358	2.46845e-10	formin like 3
MSTRG.11338	ENSSSCG00000024771	TICAM1	2.32413	0.000279681	toll like receptor adaptor molecule 1
MSTRG.22321	ENSSSCG00000034738	TRMT61A	2.32439	6.12814e-13	tRNA methyltransferase 61A
MSTRG.7211	ENSSSCG00000010554	SCD	2.32449	0.0126141	stearoyl-CoA desaturase
MSTRG.15134	ENSSSCG00000028202	RANGAP1	2.32536	2.64115e-53	Ran GTPase activating protein 1
MSTRG.6158	ENSSSCG00000009620	BMP1	2.32681	9.28531e-15	bone morphogenetic protein 1
MSTRG.4240	ENSSSCG00000017882	MYBBP1A	2.32803	8.60525e-12	MYB binding protein 1a
MSTRG.19562	ENSSSCG00000040060	APEX1	2.3323	6.54127e-13	apurinic/apyrimidinic endodeoxyribonuclease 1
MSTRG.1964	ENSSSCG00000005688	PTGES	2.34028	8.01068e-05	prostaglandin E synthase
MSTRG.21441	ENSSSCG00000015250	ADAMTS15	2.34815	1.65397e-09	ADAM metallopeptidase with thrombospondin type 1 motif 15
MSTRG.7751	ENSSSCG00000015823	NA	2.34872	4.32279e-05	RAB11 family interacting protein 1
MSTRG.11224	ENSSSCG00000028512	LDLR	2.34971	1.05116e-05	low density lipoprotein receptor
MSTRG.15994	ENSSSCG00000000838	SLC41A2	2.35172	0.000121854	solute carrier family 41 member 2
MSTRG.7969	ENSSSCG00000015982	HOXD9	2.35625	6.19838e-07	homeobox D9
MSTRG.8637	ENSSSCG00000016868	NA	2.36447	2.40817e-06
MSTRG.15715	ENSSSCG00000033149	DDX47	2.36596	5.47177e-26	DEAD-box helicase 47
MSTRG.12160	ENSSSCG00000026422	GPER1	2.36834	0.00112315	G protein-coupled estrogen receptor 1
MSTRG.4548	ENSSSCG00000011218	SLC4A7	2.36957	2.01412e-06	solute carrier family 4 member 7
MSTRG.12735	ENSSSCG00000023315	THOC6	2.37025	4.36887e-05	THO complex 6
MSTRG.8317	ENSSSCG00000016233	SERPINE2	2.37334	2.03565e-07	serpin family E member 2
MSTRG.4325	ENSSSCG00000017957	EIF4A1	2.37604	8.74362e-08	eukaryotic translation initiation factor 4A1
MSTRG.11254	ENSSSCG00000013599	ANGPTL4	2.38611	0.00290024	angiopoietin like 4
MSTRG.20729	ENSSSCG00000028420	EIF4E	2.38708	9.98824e-16	eukaryotic translation initiation factor 4E
MSTRG.22874	ENSSSCG00000025981	SLC38A5	2.38915	5.16479e-06	solute carrier family 38 member 5
MSTRG.11570	ENSSSCG00000014068	UTP15	2.38982	1.53796e-15	UTP15 small subunit processome component
MSTRG.14797	ENSSSCG00000006811	SLC6A17	2.39011	0.00311528	solute carrier family 6 member 17
MSTRG.4844	ENSSSCG00000011444	NT5DC2	2.39765	7.02213e-08	5'-nucleotidase domain containing 2
MSTRG.8251	ENSSSCG00000029002	PNKD	2.40103	1.86698e-16	PNKD metallo-beta-lactamase domain containing
MSTRG.15487	ENSSSCG00000025027	METTL1	2.4021	1.2191e-12	methyltransferase like 1
MSTRG.17719	ENSSSCG00000003582	SMPDL3B	2.40345	1.00257e-05	sphingomyelin phosphodiesterase acid like 3B
MSTRG.13736	ENSSSCG00000006955	GSDMD	2.41003	1.92299e-14	gasdermin D
MSTRG.9387	ENSSSCG00000026585	PROCR	2.41505	8.06864e-05	protein C receptor
MSTRG.20629	ENSSSCG00000009125	NA	2.41671	1.35745e-06	ankyrin 2
MSTRG.4682	ENSSSCG00000011292	ZNF662	2.41785	3.96557e-07	zinc finger protein 662
MSTRG.7106	ENSSSCG00000010454	IFIT5	2.42286	7.44802e-12	interferon-induced protein with tetratricopeptide repeats 5
MSTRG.7179	ENSSSCG00000010514	RRP12	2.42893	1.42293e-11	ribosomal RNA processing 12 homolog
MSTRG.2679	ENSSSCG00000028602	GTPBP4	2.4316	4.58686e-29	GTP binding protein 4
MSTRG.5024	ENSSSCG00000011538	LMCD1	2.4344	0.0119348	LIM and cysteine rich domains 1
MSTRG.8587	ENSSSCG00000016850	LIFR	2.44275	2.09314e-11	leukemia inhibitory factor receptor
MSTRG.2006	ENSSSCG00000005729	DDX31	2.44415	8.26875e-44	DEAD-box helicase 31
MSTRG.16792	ENSSSCG00000026904	NFKBIB	2.4601	4.18445e-08	NFKB inhibitor beta
MSTRG.5282	ENSSSCG00000022105	SUCNR1	2.46103	0.000220528	succinate receptor 1
MSTRG.15389	ENSSSCG00000000293	ITGA5	2.46613	3.38291e-06	integrin subunit alpha 5
MSTRG.4043	ENSSSCG00000017705	CCL5	2.46911	0.000309743	C-C motif chemokine ligand 5
MSTRG.14338	ENSSSCG00000006340	UAP1	2.46958	1.92907e-06	UDP-N-acetylglucosamine pyrophosphorylase 1
MSTRG.1868	ENSSSCG00000005596	ARPC5L	2.472	2.26501e-37	actin related protein 2/3 complex subunit 5 like
MSTRG.6247	ENSSSCG00000009692	PINX1	2.47575	2.06179e-54	PIN2 (TERF1) interacting telomerase inhibitor 1
MSTRG.7611	ENSSSCG00000015730	NA	2.48581	8.54328e-24	nucleolar protein interacting with the FHA domain of MKI67
MSTRG.22251	ENSSSCG00000039745	HMOX1	2.49245	0.00134243	heme oxygenase 1
MSTRG.17956	ENSSSCG00000024174	TGIF1	2.49582	3.10464e-06	TGFB induced factor homeobox 1
MSTRG.7237	ENSSSCG00000010575	PPRC1	2.4979	1.62615e-09	PPARG related coactivator 1
MSTRG.16925	ENSSSCG00000003079	NA	2.49791	0.00204268	poliovirus receptor homolog
MSTRG.20375	ENSSSCG00000038180	ADAMTS3	2.50789	4.58661e-10	ADAM metallopeptidase with thrombospondin type 1 motif 3
MSTRG.20019	ENSSSCG00000023907	AFAP1	2.50901	4.0777e-08	actin filament associated protein 1
MSTRG.6919	ENSSSCG00000023662	CHST3	2.50904	8.88915e-12	carbohydrate sulfotransferase 3
MSTRG.16948	ENSSSCG00000037184	GPR4	2.51281	0.00375592	G protein-coupled receptor 4
MSTRG.3337	ENSSSCG00000017144	NPTX1	2.51544	0.00907907	neuronal pentraxin 1
MSTRG.7500	ENSSSCG00000023716	TNFAIP6	2.51806	0.00459733	TNF alpha induced protein 6
MSTRG.9146	ENSSSCG00000039442	BMP2	2.51832	0.000715674	bone morphogenetic protein 2
MSTRG.22042	ENSSSCG00000015593	NSL1	2.51975	2.04173e-27	NSL1 component of MIS12 kinetochore complex
MSTRG.13785	ENSSSCG00000005935	AGO2	2.52465	6.73688e-10	argonaute RISC catalytic component 2
MSTRG.18578	ENSSSCG00000001041	PAK1IP1	2.52704	1.28038e-18	PAK1 interacting protein 1
MSTRG.15903	ENSSSCG00000000765	IL17RA	2.52751	2.96746e-07	interleukin 17 receptor A
MSTRG.18449	ENSSSCG00000030177	EBNA1BP2	2.5285	6.67553e-46	EBNA1 binding protein 2
MSTRG.15325	ENSSSCG00000000233	ACVR1B	2.5447	5.40003e-07	activin A receptor type 1B
MSTRG.3577	ENSSSCG00000017306	ITGB3	2.54846	3.59512e-08	integrin subunit beta 3
MSTRG.8793	ENSSSCG00000034500	MSX2	2.55251	0.00357902	msh homeobox 2
MSTRG.1281	ENSSSCG00000005047	CDKN3	2.55642	1.85011e-13	cyclin dependent kinase inhibitor 3
MSTRG.5242	ENSSSCG00000022031	CHST2	2.55722	8.1729e-08	carbohydrate sulfotransferase 2
MSTRG.19190	ENSSSCG00000001817	FURIN	2.5676	3.91464e-12	furin, paired basic amino acid cleaving enzyme
MSTRG.231	ENSSSCG00000004154	TNFAIP3	2.5676	0.00606059	TNF alpha induced protein 3
MSTRG.12151	ENSSSCG00000007541	PDGFA	2.56793	6.72252e-19	platelet derived growth factor subunit A
MSTRG.16064	ENSSSCG00000028182	CDK17	2.56988	6.90793e-13	cyclin dependent kinase 17
MSTRG.17382	ENSSSCG00000003343	ATAD3A	2.57017	2.29494e-25	ATPase family AAA domain-containing protein 3
MSTRG.2823	ENSSSCG00000009348	NA	2.57317	1.52279e-22	StAR related lipid transfer domain containing 13
MSTRG.11608	ENSSSCG00000028536	LHFPL2	2.58069	0.000256132	LHFPL tetraspan subfamily member 2
MSTRG.1657	ENSSSCG00000005355	EXOSC3	2.58467	7.18386e-22	exosome component 3
MSTRG.10489	ENSSSCG00000012996	CDC42EP2	2.58589	1.57712e-06	CDC42 effector protein 2
MSTRG.22036	ENSSSCG00000015589	VASH2	2.5907	7.97684e-07	vasohibin 2
MSTRG.6171	ENSSSCG00000031871	ENTPD4	2.59098	4.54419e-16	ectonucleoside triphosphate diphosphohydrolase 4
MSTRG.1892	ENSSSCG00000005614	NIBAN2	2.59255	4.15159e-17	niban apoptosis regulator 2
MSTRG.7792	ENSSSCG00000035366	MFHAS1	2.59958	5.57984e-17	malignant fibrous histiocytoma amplified sequence 1
MSTRG.11411	ENSSSCG00000013457	DOT1L	2.60018	2.73617e-15	DOT1 like histone lysine methyltransferase
MSTRG.998	ENSSSCG00000004822	ALDH1A3	2.60197	0.000189557	aldehyde dehydrogenase 1 family member A3
MSTRG.3985	ENSSSCG00000017667	PTRH2	2.6037	3.16794e-35	peptidyl-tRNA hydrolase 2
MSTRG.11403	ENSSSCG00000026784	LMNB2	2.60469	1.70751e-27	lamin B2
MSTRG.16248	ENSSSCG00000033920	CTU2	2.60982	1.31099e-167	cytosolic thiouridylase subunit 2
MSTRG.4481	ENSSSCG00000034379	MAP2K3	2.61027	2.06794e-16	mitogen-activated protein kinase kinase 3
MSTRG.6170	ENSSSCG00000009642	STC1	2.61628	0.000387618	stanniocalcin 1
MSTRG.10766	ENSSSCG00000013297	CD44	2.61932	8.53688e-05	CD44 molecule (Indian blood group)
MSTRG.15795	ENSSSCG00000026812	EMG1	2.62174	1.62704e-12	EMG1 N1-specific pseudouridine methyltransferase
MSTRG.4052	ENSSSCG00000025796	NLE1	2.62521	3.39451e-53	notchless homolog 1
MSTRG.23142	ENSSSCG00000012494	TIMM8A	2.62566	5.07166e-09	translocase of inner mitochondrial membrane 8A
MSTRG.21414	ENSSSCG00000015222	PUS3	2.62674	5.53247e-24	pseudouridine synthase 3
MSTRG.13799	ENSSSCG00000005944	NDRG1	2.62818	4.09842e-11	N-myc downstream regulated 1
MSTRG.14416	ENSSSCG00000006415	CADM3	2.63111	2.01256e-12	cell adhesion molecule 3
MSTRG.12542	ENSSSCG00000007817	IL4R	2.63747	9.45551e-06	interleukin 4 receptor
MSTRG.7242	ENSSSCG00000010580	NFKB2	2.63781	5.43408e-07	nuclear factor kappa B subunit 2
MSTRG.23399	ENSSSCG00000012741	MAMLD1	2.63813	9.65162e-13	mastermind like domain containing 1
MSTRG.21440	ENSSSCG00000015249	ADAMTS8	2.64252	0.000342697	ADAM metallopeptidase with thrombospondin type 1 motif 8
MSTRG.13569	ENSSSCG00000008593	KLHL29	2.64272	3.08203e-05	kelch like family member 29
MSTRG.1282	ENSSSCG00000035715	GCH1	2.64846	3.39149e-05	GTP cyclohydrolase 1
MSTRG.17852	ENSSSCG00000037815	ZC3H12A	2.66438	0.000825982	zinc finger CCCH-type containing 12A
MSTRG.1275	ENSSSCG00000005040	GNPNAT1	2.66694	0.000131893	glucosamine-phosphate N-acetyltransferase 1
MSTRG.5865	ENSSSCG00000012014	BTG3	2.66859	5.15327e-10	BTG anti-proliferation factor 3
MSTRG.1800	ENSSSCG00000005487	COL27A1	2.67042	2.40924e-14	collagen type XXVII alpha 1 chain
MSTRG.17577	ENSSSCG00000034814	MRTO4	2.67327	5.73412e-27	MRT4 homolog, ribosome maturation factor
MSTRG.22197	ENSSSCG00000034039	SLC11A2	2.67489	1.77562e-15	solute carrier family 11 member 2
MSTRG.2230	ENSSSCG00000010894	TP53BP2	2.67574	1.12493e-08	tumor protein p53 binding protein 2
MSTRG.12988	ENSSSCG00000008164	MAP4K4	2.67785	1.87481e-24	mitogen-activated protein kinase kinase kinase kinase 4
MSTRG.3613	ENSSSCG00000017335	HEXIM2	2.6784	1.58667e-12	HEXIM P-TEFb complex subunit 2
MSTRG.23255	ENSSSCG00000012631	LONRF3	2.68575	1.11734e-05	LON peptidase N-terminal domain and ring finger 3
MSTRG.7591	ENSSSCG00000015712	NA	2.68764	2.05123e-17	DEAD-box helicase 18
MSTRG.6882	ENSSSCG00000010247	DDX21	2.68831	1.28423e-09	DExD-box helicase 21
MSTRG.2032	ENSSSCG00000023173	REXO4	2.69337	1.02867e-58	REX4 homolog, 3'-5' exonuclease
MSTRG.7368	ENSSSCG00000032558	EMX2	2.69342	0.00267275	empty spiracles homeobox 2
MSTRG.19041	ENSSSCG00000028007	POLR1C	2.69792	6.66705e-29	RNA polymerase I and III subunit C
MSTRG.14362	ENSSSCG00000031579	PCP4L1	2.70418	1.04322e-12	Purkinje cell protein 4 like 1
MSTRG.6659	ENSSSCG00000010054	ADORA2A	2.71814	4.38859e-06	adenosine A2a receptor
MSTRG.954	ENSSSCG00000039393	SPRED1	2.724	9.76338e-35	sprouty related EVH1 domain containing 1
MSTRG.7051	ENSSSCG00000022256	DEPP1	2.72909	7.15091e-06	DEPP1 autophagy regulator
MSTRG.20603	ENSSSCG00000023174	USP53	2.73118	4.77911e-05	ubiquitin specific peptidase 53
MSTRG.20699	ENSSSCG00000030957	NFKB1	2.73186	7.28236e-09	nuclear factor kappa B subunit 1
MSTRG.11344	ENSSSCG00000034615	TNFAIP8L1	2.73226	2.72374e-05	TNF alpha induced protein 8 like 1
MSTRG.13935	ENSSSCG00000006053	BAALC	2.73415	6.12305e-08	BAALC binder of MAP3K1 and KLF4
MSTRG.20162	ENSSSCG00000030150	UGDH	2.74005	1.54708e-05	UDP-glucose 6-dehydrogenase
MSTRG.1360	ENSSSCG00000005102	AEN	2.74201	1.11242e-21	apoptosis enhancing nuclease
MSTRG.14168	ENSSSCG00000006214	RRS1	2.74357	3.78785e-18	ribosome biogenesis regulator 1 homolog
MSTRG.16310	ENSSSCG00000002680	TAF1C	2.75983	2.43718e-30	TATA-box binding protein associated factor, RNA polymerase I subunit C
MSTRG.4852	ENSSSCG00000011449	GNL3	2.76151	5.41013e-12	G protein nucleolar 3
MSTRG.22957	ENSSSCG00000029757	NA	2.76571	2.34567e-06
MSTRG.2385	ENSSSCG00000010990	NOL6	2.76976	1.77265e-18	nucleolar protein 6
MSTRG.1747	ENSSSCG00000033120	PALM2AKAP2	2.77283	4.85783e-19	Sus scrofa PALM2-AKAP2 fusion (PALM2AKAP2), transcript variant 1, mRNA.
MSTRG.13582	ENSSSCG00000008601	SDC1	2.77396	1.1904e-07	syndecan 1
MSTRG.5750	ENSSSCG00000027820	CD200	2.79286	1.70018e-12	CD200 molecule
MSTRG.17676	ENSSSCG00000026526	CATSPER4	2.79511	7.42648e-15	cation channel sperm associated 4
MSTRG.22891	ENSSSCG00000028964	PIM2	2.79952	8.61113e-07	Pim-2 proto-oncogene, serine/threonine kinase
MSTRG.15099	ENSSSCG00000033983	RRP7A	2.80665	3.62636e-167	ribosomal RNA processing 7 homolog A
MSTRG.3090	ENSSSCG00000009482	SPRY2	2.81568	5.02655e-11	sprouty RTK signaling antagonist 2
MSTRG.2799	ENSSSCG00000009330	ALOX5AP	2.86238	8.12217e-05	arachidonate 5-lipoxygenase activating protein
MSTRG.559	ENSSSCG00000004441	NA	2.87313	2.7393e-13	dermatan sulfate epimerase
MSTRG.22843	ENSSSCG00000029656	NDP	2.87353	0.000374087	norrin cystine knot growth factor NDP
MSTRG.21129	ENSSSCG00000032360	PANX1	2.88444	3.01159e-05	pannexin 1
MSTRG.13479	ENSSSCG00000008534	WDR43	2.88925	5.0216e-24	WD repeat domain 43
MSTRG.19354	ENSSSCG00000001958	BAZ1A	2.89212	5.14295e-11	bromodomain adjacent to zinc finger domain 1A
MSTRG.2774	ENSSSCG00000029456	SLC7A1	2.89485	1.34631e-08	solute carrier family 7 member 1
MSTRG.20411	ENSSSCG00000032474	CXCL10	2.90104	5.65978e-05	C-X-C motif chemokine ligand 10
MSTRG.444	ENSSSCG00000004332	BACH2	2.9027	5.00687e-09	BTB domain and CNC homolog 2
MSTRG.7333	ENSSSCG00000032408	CASP7	2.90643	5.94707e-40	caspase 7
MSTRG.11190	ENSSSCG00000013662	PPAN	2.90898	4.43208e-23	peter pan homolog
MSTRG.14466	ENSSSCG00000006481	GPATCH4	2.91109	1.39857e-22	G-patch domain containing 4
MSTRG.8943	ENSSSCG00000017091	TNIP1	2.91984	3.96541e-17	TNFAIP3 interacting protein 1
MSTRG.21925	ENSSSCG00000024674	ABL2	2.92905	4.86495e-08	ABL proto-oncogene 2, non-receptor tyrosine kinase
MSTRG.7238	ENSSSCG00000010576	NOLC1	2.93028	5.44227e-20	nucleolar and coiled-body phosphoprotein 1
MSTRG.1498	ENSSSCG00000005211	CD274	2.93232	0.000166762	CD274 molecule
MSTRG.22499	ENSSSCG00000033694	MRPL41	2.93353	0.000113821	mitochondrial ribosomal protein L41
MSTRG.14864	ENSSSCG00000006862	VCAM1	2.9337	5.31636e-06	vascular cell adhesion molecule 1
MSTRG.16775	ENSSSCG00000035216	SPRED3	2.93441	1.02832e-06	sprouty related EVH1 domain containing 3
MSTRG.1020	ENSSSCG00000004847	MPHOSPH10	2.96131	7.82476e-34	M-phase phosphoprotein 10
MSTRG.10211	ENSSSCG00000016745	DDX56	2.96592	7.26062e-43	DEAD-box helicase 56
MSTRG.16318	ENSSSCG00000032115	OSGIN1	2.98065	2.36457e-05	oxidative stress induced growth inhibitor 1
MSTRG.17031	ENSSSCG00000003134	GRWD1	2.98376	4.01291e-31	glutamate rich WD repeat containing 1
MSTRG.13860	ENSSSCG00000021586	ZHX2	2.98495	1.46075e-15	zinc fingers and homeoboxes 2
MSTRG.2021	ENSSSCG00000031532	GBGT1	2.98961	9.24059e-14	globoside alpha-1,3-N-acetylgalactosaminyltransferase 1 (FORS blood group)
MSTRG.16436	ENSSSCG00000002753	NOB1	3.00015	1.28288e-29	NIN1 (RPN12) binding protein 1 homolog
MSTRG.6801	ENSSSCG00000010186	URB2	3.004	2.6384e-14	URB2 ribosome biogenesis homolog
MSTRG.3791	ENSSSCG00000035677	EPOP	3.00454	0.000619174	elongin BC and polycomb repressive complex 2 associated protein
MSTRG.12336	ENSSSCG00000025698	SERPINE1	3.00473	0.00200954	serpin family E member 1
MSTRG.14386	ENSSSCG00000006380	NA	3.00645	1.42231e-05	signaling lymphocytic activation molecule family member 1
MSTRG.2317	ENSSSCG00000010948	CTSL	3.0075	0.00209474	cathepsin L
MSTRG.8588	ENSSSCG00000016851	OSMR	3.01763	3.96569e-10	oncostatin M receptor
MSTRG.23465	ENSSSCG00000012823	DKC1	3.02225	3.89027e-41	dyskerin pseudouridine synthase 1
MSTRG.14263	ENSSSCG00000006277	SPIDR	3.04043	7.75097e-07	scaffold protein involved in DNA repair
MSTRG.85	ENSSSCG00000040317	SOD2	3.04201	7.15589e-08	superoxide dismutase 2
MSTRG.14065	ENSSSCG00000006145	E2F5	3.04336	2.01338e-25	E2F transcription factor 5
MSTRG.16462	ENSSSCG00000023305	NA	3.04832	0.0156763
MSTRG.11836	ENSSSCG00000014249	MARCHF3	3.05465	4.56672e-11	membrane associated ring-CH-type finger 3
MSTRG.18072	ENSSSCG00000027455	SLC39A6	3.05467	1.54936e-23	solute carrier family 39 member 6
MSTRG.2240	ENSSSCG00000024975	NR5A2	3.05883	0.00107014	nuclear receptor subfamily 5 group A member 2
MSTRG.17528	ENSSSCG00000037676	KAZN	3.07781	9.52349e-21	kazrin, periplakin interacting protein
MSTRG.14108	ENSSSCG00000006172	PI15	3.09039	4.23865e-05	peptidase inhibitor 15
MSTRG.651	ENSSSCG00000004509	LIPG	3.0927	0.000171984	lipase G, endothelial type
MSTRG.22012	ENSSSCG00000015579	PTGS2	3.09705	0.00597455	prostaglandin-endoperoxide synthase 2
MSTRG.3081	ENSSSCG00000009477	EDNRB	3.14105	1.27553e-10	endothelin receptor type B
MSTRG.6101	ENSSSCG00000009580	S1PR3	3.15734	1.14163e-08	sphingosine-1-phosphate receptor 3
MSTRG.17802	ENSSSCG00000025344	PHC2	3.16159	5.71423e-27	polyhomeotic homolog 2
MSTRG.9665	ENSSSCG00000039419	SLCO4A1	3.17834	0.00231909	solute carrier organic anion transporter family member 4A1
MSTRG.8305	ENSSSCG00000038149	KCNE4	3.18692	1.63725e-05	potassium voltage-gated channel subfamily E regulatory subunit 4
MSTRG.21595	ENSSSCG00000015322	TFPI2	3.18923	1.80933e-05	tissue factor pathway inhibitor 2
MSTRG.5972	ENSSSCG00000035537	RUNX1	3.19976	7.49523e-11	RUNX family transcription factor 1
MSTRG.14131	ENSSSCG00000006187	MSC	3.20427	4.91536e-07	musculin
MSTRG.6895	ENSSSCG00000010261	PPA1	3.20451	1.22684e-29	inorganic pyrophosphatase 1
MSTRG.11488	ENSSSCG00000014012	GFPT2	3.20765	5.179e-05	glutamine-fructose-6-phosphate transaminase 2
MSTRG.15819	ENSSSCG00000050094	NA	3.21689	0.0214345
MSTRG.20392	ENSSSCG00000008959	CXCL2	3.22937	0.00161671	chemokine (C-X-C motif) ligand 2
MSTRG.20142	ENSSSCG00000008772	RELL1	3.23799	2.10562e-15	RELT like 1
MSTRG.19000	ENSSSCG00000026752	BYSL	3.25705	1.66436e-37	bystin like
MSTRG.22914	ENSSSCG00000023026	CLCN5	3.26104	3.55612e-11	chloride voltage-gated channel 5
MSTRG.5264	ENSSSCG00000033018	TM4SF1	3.2813	6.46626e-16	transmembrane 4 L six family member 1
MSTRG.17494	ENSSSCG00000003410	MASP2	3.29614	4.57843e-33	mannan binding lectin serine peptidase 2
MSTRG.18482	ENSSSCG00000003973	CTPS1	3.33918	1.05371e-12	CTP synthase 1
MSTRG.9497	ENSSSCG00000038594	NA	3.35283	4.29339e-06	syndecan 4
MSTRG.14316	ENSSSCG00000039867	UCK2	3.3583	4.31116e-17	uridine-cytidine kinase 2
MSTRG.16259	ENSSSCG00000032996	SLC7A5	3.39286	1.30529e-11	solute carrier family 7 member 5
MSTRG.8408	ENSSSCG00000036274	NA	3.40751	0.00116657	UDP glucuronosyltransferase 1 family, polypeptide A6
MSTRG.9317	ENSSSCG00000023298	SRXN1	3.42287	1.31735e-07	sulfiredoxin 1
MSTRG.2635	ENSSSCG00000021815	NA	3.43057	3.15172e-09	interleukin 15 receptor subunit alpha
MSTRG.21552	ENSSSCG00000015301	STEAP1	3.44053	0.000378833	STEAP family member 1
MSTRG.5378	ENSSSCG00000039994	ACTRT3	3.45226	6.97956e-06	actin related protein T3
MSTRG.14124	ENSSSCG00000033669	RDH10	3.47309	1.28451e-08	retinol dehydrogenase 10
MSTRG.19560	ENSSSCG00000002135	PNP	3.502	9.44979e-06	purine nucleoside phosphorylase
MSTRG.15998	ENSSSCG00000000843	TXNRD1	3.52571	1.11873e-16	thioredoxin reductase 1
MSTRG.2633	ENSSSCG00000022849	IL2RA	3.53457	2.54166e-06	interleukin 2 receptor subunit alpha
MSTRG.2026	ENSSSCG00000043356	NA	3.54485	0.00708847
MSTRG.14330	ENSSSCG00000006335	RGS4	3.56749	5.93062e-24	regulator of G protein signaling 4
MSTRG.15789	ENSSSCG00000000672	CLSTN3	3.57747	0.00153191	calsyntenin 3
MSTRG.17523	ENSSSCG00000003451	NA	3.59763	3.29117e-07	podoplanin
MSTRG.16987	ENSSSCG00000026602	PTGIR	3.61285	5.76013e-06	prostaglandin I2 receptor
MSTRG.16836	ENSSSCG00000003000	ITPKC	3.68937	6.0312e-11	inositol-trisphosphate 3-kinase C
MSTRG.6729	ENSSSCG00000041667	CLDN5	3.72159	7.5262e-09	claudin 5
MSTRG.16467	ENSSSCG00000002821	CCL22	3.72194	0.000185617	C-C motif chemokine ligand 22
MSTRG.7613	ENSSSCG00000038610	INHBB	3.74614	1.15298e-11	inhibin subunit beta B
MSTRG.5329	ENSSSCG00000011727	PTX3	3.75688	0.00301645	pentraxin 3
MSTRG.8672	ENSSSCG00000016900	ESM1	3.86386	1.08008e-08	endothelial cell specific molecule 1
MSTRG.14805	ENSSSCG00000037449	CSF1	3.87319	4.27096e-13	colony stimulating factor 1
MSTRG.8840	ENSSSCG00000016997	FGF18	3.9122	3.00822e-14	fibroblast growth factor 18
MSTRG.14367	ENSSSCG00000006359	ADAMTS4	3.92846	0.000348161	ADAM metallopeptidase with thrombospondin type 1 motif 4
MSTRG.291	ENSSSCG00000004195	ARG1	3.97659	3.9552e-05	arginase 1
MSTRG.10466	ENSSSCG00000012967	FOSL1	4.03316	7.2266e-05	FOS like 1, AP-1 transcription factor subunit
MSTRG.4929	ENSSSCG00000011496	ADAMTS9	4.07962	4.97663e-17	ADAM metallopeptidase with thrombospondin type 1 motif 9
MSTRG.17778	ENSSSCG00000031380	MARCKSL1	4.21152	7.80045e-12	MARCKS like 1
MSTRG.914	ENSSSCG00000038521	CHAC1	4.28765	2.46695e-09	ChaC glutathione specific gamma-glutamylcyclotransferase 1
MSTRG.9077	ENSSSCG00000007032	PLAT	4.29661	6.1398e-17	plasminogen activator, tissue type
MSTRG.14281	ENSSSCG00000006288	SELP	4.32329	3.70147e-09	selectin P
MSTRG.8340	ENSSSCG00000016254	NA	4.3276	0.000406951	C-C motif chemokine ligand 20
MSTRG.15273	ENSSSCG00000038562	RND1	4.34952	0.000151775	Rho family GTPase 1
MSTRG.12983	ENSSSCG00000008162	IL1R1	4.36078	4.47255e-15	interleukin 1 receptor type 1
MSTRG.16461	ENSSSCG00000024305	MT3	4.38184	6.55242e-10	metallothionein 3
MSTRG.4058	ENSSSCG00000017723	CCL2	4.41338	3.81251e-07	chemokine (C-C motif) ligand 2
MSTRG.14742	ENSSSCG00000032417	NGF	4.41587	1.90291e-15	nerve growth factor
MSTRG.22867	ENSSSCG00000012277	TIMP1	4.45591	4.42117e-13	TIMP metallopeptidase inhibitor 1
MSTRG.20966	ENSSSCG00000014823	P2RY6	4.52022	1.26783e-10	pyrimidinergic receptor P2Y6
MSTRG.15713	ENSSSCG00000029592	GPRC5A	4.54931	4.09467e-08	G protein-coupled receptor class C group 5 member A
MSTRG.19823	ENSSSCG00000034114	GPR68	4.55141	1.20995e-14	G protein-coupled receptor 68
MSTRG.21697	ENSSSCG00000020970	IL6	4.58079	4.24609e-05	interleukin 6
MSTRG.6941	ENSSSCG00000010312	PLAU	4.79946	5.52018e-10	plasminogen activator, urokinase
MSTRG.10761	ENSSSCG00000025588	FJX1	4.87489	1.89083e-07	four-jointed box kinase 1
MSTRG.21534	ENSSSCG00000015654	IL20	5.14372	2.00361e-06	interleukin 20
MSTRG.9323	ENSSSCG00000039862	TRIB3	5.21009	3.92623e-15	tribbles pseudokinase 3
MSTRG.17236	ENSSSCG00000035612	COX6B2	5.31582	2.5762e-23	cytochrome c oxidase subunit 6B2
MSTRG.22005	ENSSSCG00000029449	NA	5.42635	3.72556e-08	proteoglycan 4
MSTRG.17587	ENSSSCG00000031106	PLA2G2D	5.96872	1.03138e-10	phospholipase A2 group IID
MSTRG.6610	ENSSSCG00000040961	LIF	6.20419	5.09501e-11	LIF interleukin 6 family cytokine
MSTRG.12121	ENSSSCG00000014447	SLC6A7	6.39119	1.49955e-38	solute carrier family 6 member 7
MSTRG.17888	ENSSSCG00000003669	MFSD2A	6.81842	1.56715e-14	major facilitator superfamily domain containing 2A
MSTRG.20387	ENSSSCG00000008957	AMCF-II	7.04759	2.40614e-16	alveolar macrophage-derived chemotactic factor-II
MSTRG.3756	ENSSSCG00000017488	CSF3	7.15248	1.34702e-15	colony stimulating factor 3
MSTRG.15147	ENSSSCG00000000074	MCHR1	7.43157	1.95824e-23	melanin concentrating hormone receptor 1
MSTRG.21171	ENSSSCG00000014985	MMP3	8.24472	9.49292e-25	matrix metallopeptidase 3
MSTRG.21535	ENSSSCG00000015655	IL24	9.48349	3.70637e-44	interleukin 24
