# Supplementary material for: Transcriptomic Profiling of Femoral Veins in Deep Vein Thrombosis in a Porcine Model
Source: Cells. 2021 Jun 22;10(7):1576. doi: 10.3390/cells10071576 (PMC8304794; doi:10.3390/cells10071576)
Supplement: Supplementary file 1 [file cells-10-01576-s001.zip › Table S3.xlsx]

## Sheet: Table 3S
Category	Term name	Term id	Adjusted p-value	Term size	Query size	Intersection size
GO:MF	Inflammatory response	GO:0005488	5.17325e-11	11498	1149	946
GO:MF	RNA binding	GO:0003723	5.61612e-09	949	1149	127
GO:MF	catalytic activity	GO:0003824	1.10316e-07	5248	1149	483
GO:MF	protein binding	GO:0005515	4.38043e-07	6853	1149	601
GO:MF	transferase activity	GO:0016740	1.81297e-06	2102	1149	222
GO:MF	nucleotide binding	GO:0000166	2.66548e-05	1818	1149	192
GO:MF	nucleoside phosphate binding	GO:1901265	2.66548e-05	1818	1149	192
GO:MF	enzyme binding	GO:0019899	4.17546e-05	1518	1149	165
GO:MF	anion binding	GO:0043168	6.69415e-05	2302	1149	231
GO:MF	heterocyclic compound binding	GO:1901363	0.000100121	4814	1149	431
GO:MF	organic cyclic compound binding	GO:0097159	0.000103572	4880	1149	436
GO:MF	small molecule binding	GO:0036094	0.000161173	2100	1149	212
GO:MF	translation initiation factor activity	GO:0003743	0.000437838	67	1149	18
GO:MF	carbohydrate derivative binding	GO:0097367	0.000790123	1836	1149	186
GO:MF	purine nucleotide binding	GO:0017076	0.00150932	1630	1149	167
GO:MF	purine ribonucleotide binding	GO:0032555	0.00246821	1620	1149	165
GO:MF	protein kinase binding	GO:0019901	0.00270312	424	1149	57
GO:MF	translation factor activity, RNA binding	GO:0008135	0.00357195	99	1149	21
GO:MF	ribonucleotide binding	GO:0032553	0.0037855	1632	1149	165
GO:MF	growth factor receptor binding	GO:0070851	0.0042134	100	1149	21
GO:MF	translation regulator activity, nucleic acid binding	GO:0090079	0.00509757	109	1149	22
GO:MF	kinase binding	GO:0019900	0.00552821	475	1149	61
GO:MF	purine ribonucleoside triphosphate binding	GO:0035639	0.00593579	1574	1149	159
GO:MF	translation regulator activity	GO:0045182	0.00769359	128	1149	24
GO:MF	adenyl nucleotide binding	GO:0030554	0.00956996	1306	1149	135
GO:MF	protein-containing complex binding	GO:0044877	0.0105537	720	1149	83
GO:MF	adenyl ribonucleotide binding	GO:0032559	0.0168271	1298	1149	133
GO:MF	catalytic activity, acting on RNA	GO:0140098	0.0311168	288	1149	40
GO:MF	transferase activity, transferring phosphorus-containing groups	GO:0016772	0.0343219	913	1149	98
GO:MF	ATP binding	GO:0005524	0.0363087	1261	1149	128
GO:BP	ribosome biogenesis	GO:0042254	3.85207e-23	240	1163	73
GO:BP	ribonucleoprotein complex biogenesis	GO:0022613	4.95998e-22	361	1163	90
GO:BP	organic substance metabolic process	GO:0071704	1.30771e-19	8583	1163	798
GO:BP	metabolic process	GO:0008152	6.49322e-19	9162	1163	836
GO:BP	nitrogen compound metabolic process	GO:0006807	1.14154e-18	7811	1163	739
GO:BP	cellular metabolic process	GO:0044237	1.67471e-18	8360	1163	778
GO:BP	macromolecule metabolic process	GO:0043170	1.93874e-18	7374	1163	706
GO:BP	positive regulation of biological process	GO:0048518	6.58449e-18	4176	1163	453
GO:BP	primary metabolic process	GO:0044238	3.06016e-17	8233	1163	764
GO:BP	rRNA processing	GO:0006364	3.70167e-16	157	1163	50
GO:BP	rRNA metabolic process	GO:0016072	6.9742e-16	165	1163	51
GO:BP	ncRNA processing	GO:0034470	1.25561e-15	292	1163	70
GO:BP	positive regulation of cellular process	GO:0048522	4.08333e-15	3685	1163	401
GO:BP	positive regulation of macromolecule metabolic process	GO:0010604	2.06705e-12	2391	1163	278
GO:BP	positive regulation of metabolic process	GO:0009893	3.69533e-12	2559	1163	292
GO:BP	ncRNA metabolic process	GO:0034660	5.14748e-12	370	1163	74
GO:BP	positive regulation of nitrogen compound metabolic process	GO:0051173	1.10895e-11	2288	1163	266
GO:BP	negative regulation of biological process	GO:0048519	2.56772e-11	3516	1163	371
GO:BP	cellular macromolecule metabolic process	GO:0044260	3.9594e-11	6390	1163	600
GO:BP	RNA processing	GO:0006396	6.53844e-11	665	1163	106
GO:BP	cellular component biogenesis	GO:0044085	6.63883e-11	2110	1163	247
GO:BP	regulation of metabolic process	GO:0019222	8.7881e-11	4727	1163	468
GO:BP	regulation of nitrogen compound metabolic process	GO:0051171	1.39668e-10	4208	1163	425
GO:BP	gene expression	GO:0010467	1.95286e-10	4082	1163	414
GO:BP	regulation of macromolecule metabolic process	GO:0060255	2.49439e-10	4407	1163	440
GO:BP	positive regulation of cellular metabolic process	GO:0031325	3.97689e-10	2379	1163	268
GO:BP	regulation of cellular metabolic process	GO:0031323	1.30877e-09	4438	1163	439
GO:BP	cellular nitrogen compound metabolic process	GO:0034641	2.62762e-09	4818	1163	468
GO:BP	regulation of primary metabolic process	GO:0080090	2.7244e-09	4297	1163	426
GO:BP	RNA metabolic process	GO:0016070	5.88211e-09	3394	1163	350
GO:BP	response to stress	GO:0006950	7.36726e-09	2280	1163	254
GO:BP	cellular component organization or biogenesis	GO:0071840	1.07809e-08	4483	1163	438
GO:BP	cell death	GO:0008219	1.1015e-08	1157	1163	150
GO:BP	regulation of protein metabolic process	GO:0051246	1.20358e-08	1942	1163	223
GO:BP	negative regulation of cellular process	GO:0048523	1.55647e-08	3156	1163	328
GO:BP	heterocycle metabolic process	GO:0046483	1.69981e-08	4248	1163	418
GO:BP	nucleic acid metabolic process	GO:0090304	1.71191e-08	3795	1163	381
GO:BP	nucleobase-containing compound metabolic process	GO:0006139	1.79966e-08	4151	1163	410
GO:BP	organic cyclic compound metabolic process	GO:1901360	2.39139e-08	4406	1163	430
GO:BP	response to cytokine	GO:0034097	3.4428e-08	582	1163	90
GO:BP	cellular aromatic compound metabolic process	GO:0006725	4.11115e-08	4285	1163	419
GO:BP	positive regulation of cell migration	GO:0030335	1.07102e-07	311	1163	58
GO:BP	negative regulation of metabolic process	GO:0009892	1.47459e-07	1970	1163	221
GO:BP	response to organic substance	GO:0010033	1.80885e-07	1840	1163	209
GO:BP	apoptotic process	GO:0006915	4.05029e-07	1057	1163	135
GO:BP	positive regulation of cell motility	GO:2000147	5.0139e-07	323	1163	58
GO:BP	programmed cell death	GO:0012501	5.31142e-07	1082	1163	137
GO:BP	positive regulation of transcription by RNA polymerase I	GO:0045943	6.12112e-07	18	1163	12
GO:BP	positive regulation of locomotion	GO:0040017	7.23007e-07	343	1163	60
GO:BP	protein metabolic process	GO:0019538	7.65036e-07	4483	1163	428
GO:BP	regulation of response to stress	GO:0080134	8.23561e-07	833	1163	112
GO:BP	transcription by RNA polymerase I	GO:0006360	8.4658e-07	48	1163	19
GO:BP	cellular response to organic substance	GO:0071310	8.90687e-07	1573	1163	182
GO:BP	cellular response to chemical stimulus	GO:0070887	9.27948e-07	1964	1163	217
GO:BP	positive regulation of cellular component movement	GO:0051272	1.17885e-06	330	1163	58
GO:BP	regulation of cell migration	GO:0030334	1.20517e-06	546	1163	82
GO:BP	regulation of cell motility	GO:2000145	1.40079e-06	576	1163	85
GO:BP	cellular response to cytokine stimulus	GO:0071345	1.68731e-06	531	1163	80
GO:BP	negative regulation of macromolecule metabolic process	GO:0010605	3.13354e-06	1810	1163	201
GO:BP	regulation of response to stimulus	GO:0048583	3.3311e-06	2594	1163	269
GO:BP	regulation of locomotion	GO:0040012	3.70608e-06	626	1163	89
GO:BP	inflammatory response	GO:0006954	5.16823e-06	378	1163	62
GO:BP	cell population proliferation	GO:0008283	5.69017e-06	1185	1163	143
GO:BP	regulation of catabolic process	GO:0009894	6.0159e-06	555	1163	81
GO:BP	organonitrogen compound metabolic process	GO:1901564	6.68327e-06	5134	1163	474
GO:BP	negative regulation of cellular metabolic process	GO:0031324	6.84683e-06	1782	1163	197
GO:BP	regulation of cellular protein metabolic process	GO:0032268	1.048e-05	1814	1163	199
GO:BP	regulation of cellular component movement	GO:0051270	1.0746e-05	620	1163	87
GO:BP	regulation of cell death	GO:0010941	1.52666e-05	959	1163	120
GO:BP	biosynthetic process	GO:0009058	1.93828e-05	4474	1163	419
GO:BP	negative regulation of nitrogen compound metabolic process	GO:0051172	1.98692e-05	1648	1163	183
GO:BP	regulation of response to external stimulus	GO:0032101	2.16856e-05	590	1163	83
GO:BP	macromolecule modification	GO:0043412	2.23604e-05	3159	1163	312
GO:BP	regulation of cell population proliferation	GO:0042127	2.40463e-05	977	1163	121
GO:BP	regulation of apoptotic process	GO:0042981	2.52662e-05	884	1163	112
GO:BP	cellular biosynthetic process	GO:0044249	2.57285e-05	4333	1163	407
GO:BP	regulation of programmed cell death	GO:0043067	2.97659e-05	897	1163	113
GO:BP	regulation of cellular catabolic process	GO:0031329	2.9777e-05	460	1163	69
GO:BP	positive regulation of protein metabolic process	GO:0051247	3.3303e-05	1142	1163	136
GO:BP	regulation of transcription by RNA polymerase I	GO:0006356	5.84446e-05	24	1163	12
GO:BP	multi-organism process	GO:0051704	6.51758e-05	1395	1163	158
GO:BP	organic substance biosynthetic process	GO:1901576	6.95482e-05	4392	1163	409
GO:BP	response to lipopolysaccharide	GO:0032496	7.21593e-05	172	1163	35
GO:BP	regulation of signal transduction	GO:0009966	9.32452e-05	1980	1163	209
GO:BP	regulation of multicellular organismal process	GO:0051239	0.000123574	1964	1163	207
GO:BP	ribosomal small subunit biogenesis	GO:0042274	0.000151758	57	1163	18
GO:BP	regulation of cell communication	GO:0010646	0.00015411	2249	1163	231
GO:BP	regulation of signaling	GO:0023051	0.000155665	2261	1163	232
GO:BP	negative regulation of protein metabolic process	GO:0051248	0.000160184	738	1163	95
GO:BP	defense response	GO:0006952	0.000161205	831	1163	104
GO:BP	protein-containing complex assembly	GO:0065003	0.000194852	1089	1163	128
GO:BP	regulation of biological quality	GO:0065008	0.000208358	2684	1163	267
GO:BP	immune system process	GO:0002376	0.000257618	1548	1163	169
GO:BP	ribosomal large subunit biogenesis	GO:0042273	0.000284216	78	1163	21
GO:BP	cellular protein metabolic process	GO:0044267	0.000307448	3931	1163	368
GO:BP	response to molecule of bacterial origin	GO:0002237	0.000313183	182	1163	35
GO:BP	negative regulation of response to stimulus	GO:0048585	0.000324024	1034	1163	122
GO:BP	cell migration	GO:0016477	0.000354808	950	1163	114
GO:BP	cellular response to lipopolysaccharide	GO:0071222	0.000360354	121	1163	27
GO:BP	positive regulation of cellular protein metabolic process	GO:0032270	0.000411843	1071	1163	125
GO:BP	regulation of gene expression	GO:0010468	0.000458847	3119	1163	301
GO:BP	catabolic process	GO:0009056	0.00052631	1690	1163	180
GO:BP	positive regulation of response to external stimulus	GO:0032103	0.000556772	307	1163	49
GO:BP	regulation of nucleobase-containing compound metabolic process	GO:0019219	0.000567628	2871	1163	280
GO:BP	cellular response to molecule of bacterial origin	GO:0071219	0.000856237	126	1163	27
GO:BP	cellular nitrogen compound biosynthetic process	GO:0044271	0.000971952	3599	1163	338
GO:BP	angiogenesis	GO:0001525	0.000992989	322	1163	50
GO:BP	maturation of SSU-rRNA	GO:0030490	0.00100471	40	1163	14
GO:BP	macromolecule catabolic process	GO:0009057	0.00102184	959	1163	113
GO:BP	regulation of immune system process	GO:0002682	0.00112865	854	1163	103
GO:BP	enzyme linked receptor protein signaling pathway	GO:0007167	0.0011483	656	1163	84
GO:BP	regulation of cell-cell adhesion	GO:0022407	0.00116558	243	1163	41
GO:BP	cytokine production	GO:0001816	0.00116801	466	1163	65
GO:BP	positive regulation of gene expression	GO:0010628	0.00122893	1483	1163	160
GO:BP	protein-containing complex subunit organization	GO:0043933	0.00125449	1270	1163	141
GO:BP	positive regulation of cell population proliferation	GO:0008284	0.0012555	536	1163	72
GO:BP	regulation of biosynthetic process	GO:0009889	0.00127078	2982	1163	287
GO:BP	cellular response to biotic stimulus	GO:0071216	0.00129492	144	1163	29
GO:BP	positive regulation of nucleobase-containing compound metabolic process	GO:0045935	0.00132697	1417	1163	154
GO:BP	positive regulation of multicellular organismal process	GO:0051240	0.00135854	1084	1163	124
GO:BP	blood vessel morphogenesis	GO:0048514	0.00149651	392	1163	57
GO:BP	organic substance catabolic process	GO:1901575	0.00161872	1433	1163	155
GO:BP	cellular catabolic process	GO:0044248	0.00181049	1447	1163	156
GO:BP	cellular response to stress	GO:0033554	0.00207745	1259	1163	139
GO:BP	protein phosphorylation	GO:0006468	0.00210667	1428	1163	154
GO:BP	response to biotic stimulus	GO:0009607	0.00211195	749	1163	92
GO:BP	response to external stimulus	GO:0009605	0.0022041	1520	1163	162
GO:BP	phosphorylation	GO:0016310	0.00233089	1786	1163	185
GO:BP	response to other organism	GO:0051707	0.00236637	730	1163	90
GO:BP	vasculature development	GO:0001944	0.00247688	476	1163	65
GO:BP	response to lipid	GO:0033993	0.00260098	418	1163	59
GO:BP	translational initiation	GO:0006413	0.00260184	110	1163	24
GO:BP	response to growth factor	GO:0070848	0.00266333	428	1163	60
GO:BP	localization of cell	GO:0051674	0.00276974	1044	1163	119
GO:BP	cell motility	GO:0048870	0.00276974	1044	1163	119
GO:BP	response to external biotic stimulus	GO:0043207	0.00281695	733	1163	90
GO:BP	cellular protein modification process	GO:0006464	0.00301434	2999	1163	286
GO:BP	protein modification process	GO:0036211	0.00301434	2999	1163	286
GO:BP	cellular response to growth factor stimulus	GO:0071363	0.00304258	420	1163	59
GO:BP	signal transduction by p53 class mediator	GO:0072331	0.0030671	89	1163	21
GO:BP	macromolecule biosynthetic process	GO:0009059	0.00332261	3706	1163	343
GO:BP	positive regulation of cellular biosynthetic process	GO:0031328	0.00342555	1474	1163	157
GO:BP	regulation of developmental process	GO:0050793	0.00391166	1661	1163	173
GO:BP	regulation of cellular biosynthetic process	GO:0031326	0.00391789	2947	1163	281
GO:BP	positive regulation of apoptotic process	GO:0043065	0.00393963	356	1163	52
GO:BP	positive regulation of macromolecule biosynthetic process	GO:0010557	0.00411118	1433	1163	153
GO:BP	regulation of macromolecule biosynthetic process	GO:0010556	0.00417159	2876	1163	275
GO:BP	positive regulation of cell death	GO:0010942	0.00425796	376	1163	54
GO:BP	positive regulation of biosynthetic process	GO:0009891	0.00444876	1492	1163	158
GO:BP	ribonucleoprotein complex assembly	GO:0022618	0.00459684	186	1163	33
GO:BP	cardiovascular system development	GO:0072358	0.00473559	485	1163	65
GO:BP	regulation of cytokine production	GO:0001817	0.00473868	416	1163	58
GO:BP	aminoglycan biosynthetic process	GO:0006023	0.00480824	39	1163	13
GO:BP	heterocycle biosynthetic process	GO:0018130	0.00487527	3028	1163	287
GO:BP	posttranscriptional regulation of gene expression	GO:0010608	0.00490691	293	1163	45
GO:BP	blood vessel development	GO:0001568	0.00500792	456	1163	62
GO:BP	multicellular organism development	GO:0007275	0.00503403	3275	1163	307
GO:BP	positive regulation of programmed cell death	GO:0043068	0.00506614	359	1163	52
GO:BP	I-kappaB kinase/NF-kappaB signaling	GO:0007249	0.00600762	163	1163	30
GO:BP	leukocyte cell-cell adhesion	GO:0007159	0.00642171	206	1163	35
GO:BP	regulation of phosphate metabolic process	GO:0019220	0.0067628	1219	1163	133
GO:BP	negative regulation of cellular protein metabolic process	GO:0032269	0.006859	696	1163	85
GO:BP	ribonucleoprotein complex subunit organization	GO:0071826	0.00692083	198	1163	34
GO:BP	regulation of phosphorus metabolic process	GO:0051174	0.00705715	1220	1163	133
GO:BP	symbiotic process	GO:0044403	0.00763113	234	1163	38
GO:BP	aromatic compound biosynthetic process	GO:0019438	0.0079044	3033	1163	286
GO:BP	cellular macromolecule catabolic process	GO:0044265	0.00811534	816	1163	96
GO:BP	developmental process	GO:0032502	0.00866572	3931	1163	358
GO:BP	regulation of signal transduction by p53 class mediator	GO:1901796	0.00906226	41	1163	13
GO:BP	tube morphogenesis	GO:0035239	0.0112192	569	1163	72
GO:BP	cellular component organization	GO:0016043	0.0125326	4325	1163	388
GO:BP	positive regulation of immune system process	GO:0002684	0.0126548	602	1163	75
GO:BP	negative regulation of response to external stimulus	GO:0032102	0.0127022	239	1163	38
GO:BP	transcription by RNA polymerase II	GO:0006366	0.0132445	1648	1163	169
GO:BP	nucleobase-containing compound biosynthetic process	GO:0034654	0.0135522	2979	1163	280
GO:BP	regulation of inflammatory response	GO:0050727	0.0135602	204	1163	34
GO:BP	regulation of catalytic activity	GO:0050790	0.0142575	1592	1163	164
GO:BP	apoptotic signaling pathway	GO:0097190	0.0150856	402	1163	55
GO:BP	macromolecule localization	GO:0033036	0.0154048	1993	1163	198
GO:BP	anatomical structure development	GO:0048856	0.0154822	3691	1163	337
GO:BP	negative regulation of signal transduction	GO:0009968	0.0158747	786	1163	92
GO:BP	regulation of intracellular signal transduction	GO:1902531	0.0159447	1127	1163	123
GO:BP	negative regulation of cell death	GO:0060548	0.0165394	565	1163	71
GO:BP	phosphorus metabolic process	GO:0006793	0.0168496	2487	1163	239
GO:BP	nucleocytoplasmic transport	GO:0006913	0.017074	215	1163	35
GO:BP	nuclear transport	GO:0051169	0.017074	215	1163	35
GO:BP	regulation of localization	GO:0032879	0.0172776	1749	1163	177
GO:BP	regulation of protein localization	GO:0032880	0.0182726	577	1163	72
GO:BP	cell surface receptor signaling pathway	GO:0007166	0.0183945	1892	1163	189
GO:BP	ncRNA transcription	GO:0098781	0.0202676	32	1163	11
GO:BP	interspecies interaction between organisms	GO:0044419	0.0204178	253	1163	39
GO:BP	organic cyclic compound biosynthetic process	GO:1901362	0.0206873	3118	1163	290
GO:BP	regulation of RNA metabolic process	GO:0051252	0.0225341	2716	1163	257
GO:BP	regulation of transferase activity	GO:0051338	0.0233363	644	1163	78
GO:BP	regulation of transcription by RNA polymerase II	GO:0006357	0.0239814	1595	1163	163
GO:BP	regulation of molecular function	GO:0065009	0.0242293	2031	1163	200
GO:BP	regulation of cellular response to stress	GO:0080135	0.0251533	429	1163	57
GO:BP	cytokine-mediated signaling pathway	GO:0019221	0.0260339	312	1163	45
GO:BP	regulation of defense response	GO:0031347	0.0262838	380	1163	52
GO:BP	regulation of cell cycle	GO:0051726	0.0263786	678	1163	81
GO:BP	regulation of protein modification process	GO:0031399	0.0270111	1287	1163	136
GO:BP	regulation of multicellular organismal development	GO:2000026	0.0270111	1287	1163	136
GO:BP	regulation of multi-organism process	GO:0043900	0.0287466	401	1163	54
GO:BP	positive regulation of RNA metabolic process	GO:0051254	0.0288569	1323	1163	139
GO:BP	regulation of cell adhesion	GO:0030155	0.0288696	431	1163	57
GO:BP	regulation of protein modification by small protein conjugation or removal	GO:1903320	0.031585	151	1163	27
GO:BP	cellular macromolecule biosynthetic process	GO:0034645	0.0335746	3610	1163	328
GO:BP	regulation of phosphorylation	GO:0042325	0.0341565	1089	1163	118
GO:BP	regulation of protein catabolic process	GO:0042176	0.0344348	268	1163	40
GO:BP	positive regulation of response to stimulus	GO:0048584	0.0359783	1444	1163	149
GO:BP	phosphate-containing compound metabolic process	GO:0006796	0.036907	2466	1163	235
GO:BP	circulatory system development	GO:0072359	0.0374833	706	1163	83
GO:BP	locomotion	GO:0040011	0.0380715	1182	1163	126
GO:BP	regulation of I-kappaB kinase/NF-kappaB signaling	GO:0043122	0.0392928	136	1163	25
GO:BP	RNA catabolic process	GO:0006401	0.0396216	170	1163	29
GO:BP	regulation of protein phosphorylation	GO:0001932	0.0414909	1004	1163	110
GO:BP	negative regulation of cellular catabolic process	GO:0031330	0.042608	162	1163	28
GO:BP	toll-like receptor signaling pathway	GO:0002224	0.0426216	74	1163	17
GO:BP	regulation of establishment of protein localization	GO:0070201	0.0437778	397	1163	53
GO:BP	carbohydrate derivative biosynthetic process	GO:1901137	0.0448044	468	1163	60
GO:BP	positive regulation of protein modification process	GO:0031401	0.0453137	840	1163	95
GO:BP	mRNA catabolic process	GO:0006402	0.0483035	146	1163	26
GO:BP	ribosomal subunit export from nucleus	GO:0000054	0.0491384	10	1163	6
GO:BP	ribosome localization	GO:0033750	0.0491384	10	1163	6
GO:BP	cellular component assembly	GO:0022607	0.0493532	1923	1163	189
GO:CC	nucleolus	GO:0005730	5.36008e-36	602	1176	144
GO:CC	membrane-enclosed lumen	GO:0031974	4.30307e-32	2863	1176	378
GO:CC	intracellular organelle lumen	GO:0070013	4.30307e-32	2863	1176	378
GO:CC	organelle lumen	GO:0043233	4.30307e-32	2863	1176	378
GO:CC	intracellular membrane-bounded organelle	GO:0043231	3.47881e-31	7516	1176	753
GO:CC	membrane-bounded organelle	GO:0043227	4.51525e-31	7994	1176	787
GO:CC	intracellular part	GO:0044424	1.46222e-30	10474	1176	952
GO:CC	intracellular	GO:0005622	1.27059e-29	10642	1176	960
GO:CC	nuclear part	GO:0044428	7.50345e-29	2994	1176	381
GO:CC	nuclear lumen	GO:0031981	9.45051e-29	2606	1176	345
GO:CC	intracellular organelle	GO:0043229	8.60929e-26	8976	1176	839
GO:CC	nucleus	GO:0005634	1.74862e-25	5031	1176	544
GO:CC	organelle	GO:0043226	1.23534e-22	9217	1176	845
GO:CC	intracellular organelle part	GO:0044446	1.10117e-19	5634	1176	571
GO:CC	organelle part	GO:0044422	3.22088e-17	5863	1176	579
GO:CC	cytoplasm	GO:0005737	2.12755e-15	7476	1176	693
GO:CC	preribosome	GO:0030684	9.74594e-15	75	1176	32
GO:CC	intracellular non-membrane-bounded organelle	GO:0043232	2.53067e-13	3049	1176	334
GO:CC	non-membrane-bounded organelle	GO:0043228	2.65775e-13	3050	1176	334
GO:CC	cytoplasmic part	GO:0044444	1.09656e-10	5848	1176	548
GO:CC	cytosol	GO:0005829	1.73664e-08	2300	1176	249
GO:CC	nucleolar part	GO:0044452	8.94422e-08	138	1176	34
GO:CC	nucleoplasm	GO:0005654	1.70445e-07	1949	1176	214
GO:CC	cell	GO:0005623	1.62038e-06	13574	1176	1066
GO:CC	cell part	GO:0044464	2.33517e-06	13455	1176	1058
GO:CC	preribosome, large subunit precursor	GO:0030687	5.3941e-06	23	1176	12
GO:CC	small-subunit processome	GO:0032040	1.02036e-05	38	1176	15
GO:CC	90S preribosome	GO:0030686	5.25215e-05	27	1176	12
GO:CC	protein-containing complex	GO:0032991	0.000460057	4340	1176	391
GO:CC	Golgi apparatus	GO:0005794	0.000578203	892	1176	104
GO:CC	membrane region	GO:0098589	0.00201149	169	1176	30
GO:CC	ribonucleoprotein complex	GO:1990904	0.00263832	813	1176	94
GO:CC	membrane raft	GO:0045121	0.00536829	160	1176	28
GO:CC	membrane microdomain	GO:0098857	0.0060498	161	1176	28
GO:CC	endomembrane system	GO:0012505	0.00739746	2432	1176	230
GO:CC	perinuclear region of cytoplasm	GO:0048471	0.00993092	314	1176	44
GO:CC	preribosome, small subunit precursor	GO:0030688	0.0346993	12	1176	6
GO:CC	fibrillar center	GO:0001650	0.0400242	92	1176	18
GO:CC	nuclear speck	GO:0016607	0.0415478	235	1176	34
GO:CC	catalytic complex	GO:1902494	0.0419179	1160	1176	119
KEGG	Ribosome biogenesis in eukaryotes	KEGG:03008	9.83298e-14	75	611	32
KEGG	TNF signaling pathway	KEGG:04668	1.3258e-10	104	611	34
KEGG	NF-kappa B signaling pathway	KEGG:04064	0.000465988	91	611	22
KEGG	Th17 cell differentiation	KEGG:04659	0.00199236	99	611	22
KEGG	NOD-like receptor signaling pathway	KEGG:04621	0.0020898	136	611	27
KEGG	Viral protein interaction with cytokine and cytokine receptor	KEGG:04061	0.00564606	77	611	18
KEGG	IL-17 signaling pathway	KEGG:04657	0.00571278	84	611	19
KEGG	Epstein-Barr virus infection	KEGG:05169	0.00760446	178	611	31
KEGG	Necroptosis	KEGG:04217	0.00864363	139	611	26
KEGG	Cytokine-cytokine receptor interaction	KEGG:04060	0.0147263	244	611	38
KEGG	Apoptosis	KEGG:04210	0.0155809	128	611	24
KEGG	RNA transport	KEGG:03013	0.0178588	145	611	26
KEGG	Influenza A	KEGG:05164	0.0200475	146	611	26
KEGG	Pathways in cancer	KEGG:05200	0.0343521	488	611	63
